# Supplementary material for: Transcriptome Profiling of a Multiple Recurrent Muscle-Invasive Urothelial Carcinoma of the Bladder by Deep Sequencing
Source: PLoS One. 2014 Mar 12;9(3):e91466. doi: 10.1371/journal.pone.0091466 (PMC3951401; doi:10.1371/journal.pone.0091466)
Supplement: Table S1 — Gene expression and differentially expressed genes. (XLS) [file pone.0091466.s008.xls]

## Sheet: Sheet1
Table S1. Expression of genes and differentially expressed genes.
Ensembl_gene_id	gene_symbol	locus	Cancer_FPKM	Normal_FPKM	log2_(Cancer/Normal)	q_value	is_DEG	NCBI_gene_id
ENSG00000200313	5_8S_rRNA	20:5326651-5326806	0	0	0	1	no
ENSG00000200434	5_8S_rRNA	16:33965425-33965577	0	0	0	1	no							1879
ENSG00000201966	5_8S_rRNA	19:24187159-24187309	0	0	0	1	no
ENSG00000241335	5_8S_rRNA	GL000220.1:155996-156149	0	0	0	1	no
ENSG00000242716	5_8S_rRNA	GL000220.1:112024-112177	0	0	0	1	no
ENSG00000251705	5_8S_rRNA	Y:10037763-10037915	0	0	0	1	no
ENSG00000202174	5_8S_rRNA	2:132905163-133015542	0	0	0	1.29	no
ENSG00000201227	5_8S_rRNA	9:111696460-111775809	0	0	0	1.3	no
ENSG00000201812	5S_rRNA	21:15399741-15579270	0	0	0	1	no
ENSG00000199270	5S_rRNA	1:228770617-228770736	0	0	0	1	no
ENSG00000199299	5S_rRNA	16:75894945-75895055	0	0	0	1	no
ENSG00000199315	5S_rRNA	11:97528463-97528582	0	0	0	1	no
ENSG00000199318	5S_rRNA	1:87918922-87919056	0	0	0	1	no
ENSG00000199334	5S_rRNA	1:228768377-228768496	0	0	0	1	no
ENSG00000199337	5S_rRNA	1:228750496-228750615	0	0	0	1	no
ENSG00000199350	5S_rRNA	16:84043388-84075762	0	0	0	1	no
ENSG00000199352	5S_rRNA	1:228746014-228746133	0	0	0	1	no
ENSG00000199373	5S_rRNA	18:29756012-29756131	0	0	0	1	no
ENSG00000199396	5S_rRNA	1:228754978-228755097	0	0	0	1	no
ENSG00000199402	5S_rRNA	10:29135336-29170827	0	0	0	1	no
ENSG00000199404	5S_rRNA	7:152290057-152290176	0	0	0	1	no
ENSG00000199450	5S_rRNA	8:116962735-117337297	0	0	0	1	no
ENSG00000199454	5S_rRNA	14:78644145-78644264	0	0	0	1	no
ENSG00000199480	5S_rRNA	14:107092676-107092791	0	0	0	1	no
ENSG00000199508	5S_rRNA	2:165714941-165715056	0	0	0	1	no
ENSG00000199556	5S_rRNA	12:45511553-45511671	0	0	0	1	no
ENSG00000199564	5S_rRNA	X:41152050-41152169	0	0	0	1	no
ENSG00000199572	5S_rRNA	4:190936292-190936410	0	0	0	1	no
ENSG00000199609	5S_rRNA	3:14436147-14436257	0	0	0	1	no
ENSG00000199620	5S_rRNA	8:25994395-25994514	0	0	0	1	no
ENSG00000199654	5S_rRNA	12:34175215-34359450	0	0	0	1	no
ENSG00000199771	5S_rRNA	16:50903365-50903486	0	0	0	1	no
ENSG00000199786	5S_rRNA	5:101466710-101466839	0	0	0	1	no
ENSG00000199809	5S_rRNA	12:119267485-119267610	0	0	0	1	no
ENSG00000199839	5S_rRNA	3:181540659-181540778	0	0	0	1	no
ENSG00000199843	5S_rRNA	12:38555267-38555384	0	0	0	1	no
ENSG00000199845	5S_rRNA	12:123767462-123767581	0	0	0	1	no
ENSG00000199900	5S_rRNA	19:7951861-7951981	0	0	0	1	no
ENSG00000199910	5S_rRNA	1:228766136-228766255	0	0	0	1	no
ENSG00000199953	5S_rRNA	17:43404731-43404863	0	0	0	1	no
ENSG00000199985	5S_rRNA	8:36394908-36636682	0	0	0	1	no
ENSG00000200021	5S_rRNA	17:72413732-72413843	0	0	0	1	no
ENSG00000200036	5S_rRNA	1:166958345-166991451	0	0	0	1	no
ENSG00000200037	5S_rRNA	13:72552225-72552344	0	0	0	1	no
ENSG00000200079	5S_rRNA	10:109221317-109221427	0	0	0	1	no
ENSG00000200168	5S_rRNA	11:110910821-110910932	0	0	0	1	no
ENSG00000200225	5S_rRNA	14:20883145-20883257	0	0	0	1	no
ENSG00000200248	5S_rRNA	6:117381844-117381962	0	0	0	1	no
ENSG00000200275	5S_rRNA	5:155272446-155272538	0	0	0	1	no
ENSG00000200301	5S_rRNA	20:33783108-33783226	0	0	0	1	no
ENSG00000200310	5S_rRNA	6:121007766-121007888	0	0	0	1	no
ENSG00000200327	5S_rRNA	1:163438285-163438395	0	0	0	1	no
ENSG00000200343	5S_rRNA	1:228761655-228761774	0	0	0	1	no
ENSG00000200381	5S_rRNA	1:228752737-228752856	0	0	0	1	no
ENSG00000200411	5S_rRNA	11:96207735-96207856	0	0	0	1	no
ENSG00000200468	5S_rRNA	16:9658246-9658354	0	0	0	1	no
ENSG00000200473	5S_rRNA	X:69472891-69473012	0	0	0	1	no
ENSG00000200516	5S_rRNA	12:132285859-132285979	0	0	0	1	no
ENSG00000200587	5S_rRNA	X:131072873-131072984	0	0	0	1	no
ENSG00000200601	5S_rRNA	1:74215199-74215306	0	0	0	1	no
ENSG00000200613	5S_rRNA	11:108991604-108991713	0	0	0	1	no
ENSG00000200619	5S_rRNA	17:65264225-65264344	0	0	0	1	no
ENSG00000200624	5S_rRNA	1:228757193-228757312	0	0	0	1	no
ENSG00000200687	5S_rRNA	11:19423418-19423528	0	0	0	1	no
ENSG00000200738	5S_rRNA	19:32734870-32734989	0	0	0	1	no
ENSG00000200741	5S_rRNA	4:56963555-56963670	0	0	0	1	no
ENSG00000200786	5S_rRNA	7:79283424-79283543	0	0	0	1	no
ENSG00000200806	5S_rRNA	8:108896721-108896839	0	0	0	1	no
ENSG00000200852	5S_rRNA	X:8992272-9132680	0	0	0	1	no
ENSG00000200872	5S_rRNA	18:46001857-46001971	0	0	0	1	no
ENSG00000200890	5S_rRNA	2:81723337-81723451	0	0	0	1	no
ENSG00000201000	5S_rRNA	X:141498838-141498957	0	0	0	1	no
ENSG00000201041	5S_rRNA	7:128337492-128337610	0	0	0	1	no
ENSG00000201145	5S_rRNA	4:190938850-190938969	0	0	0	1	no
ENSG00000201185	5S_rRNA	6:4428196-4428315	0	0	0	1	no
ENSG00000201274	5S_rRNA	5:132184268-132184388	0	0	0	1	no
ENSG00000201285	5S_rRNA	X:147062848-147108187	0	0	0	1	no
ENSG00000201301	5S_rRNA	3:49504547-49504661	0	0	0	1	no
ENSG00000201312	5S_rRNA	1:184984082-184984199	0	0	0	1	no
ENSG00000201321	5S_rRNA	1:228763894-228764013	0	0	0	1	no
ENSG00000201325	5S_rRNA	3:137236975-137237097	0	0	0	1	no
ENSG00000201347	5S_rRNA	1:178530047-178530164	0	0	0	1	no
ENSG00000201355	5S_rRNA	1:228775083-228775202	0	0	0	1	no
ENSG00000201361	5S_rRNA	16:84296420-84296534	0	0	0	1	no
ENSG00000201415	5S_rRNA	6:17722016-17722134	0	0	0	1	no
ENSG00000201440	5S_rRNA	X:134562092-134562210	0	0	0	1	no
ENSG00000201447	5S_rRNA	X:76287129-76287248	0	0	0	1	no
ENSG00000201469	5S_rRNA	12:133300530-133300643	0	0	0	1	no
ENSG00000201476	5S_rRNA	12:13593817-13593935	0	0	0	1	no
ENSG00000201518	5S_rRNA	X:128570506-128570624	0	0	0	1	no
ENSG00000201523	5S_rRNA	6:19438513-19438649	0	0	0	1	no
ENSG00000201527	5S_rRNA	20:23141493-23141608	0	0	0	1	no
ENSG00000201567	5S_rRNA	X:94837062-94837161	0	0	0	1	no
ENSG00000201588	5S_rRNA	1:228748255-228748374	0	0	0	1	no
ENSG00000201594	5S_rRNA	X:145508973-145509090	0	0	0	1	no
ENSG00000201610	5S_rRNA	2:11657522-11657629	0	0	0	1	no
ENSG00000201618	5S_rRNA	X:53935487-53935595	0	0	0	1	no
ENSG00000201704	5S_rRNA	15:59866301-59866421	0	0	0	1	no
ENSG00000201708	5S_rRNA	12:38557204-38557317	0	0	0	1	no
ENSG00000201727	5S_rRNA	4:179327848-179327984	0	0	0	1	no
ENSG00000201763	5S_rRNA	8:60368443-60368569	0	0	0	1	no
ENSG00000201790	5S_rRNA	5:105258694-105258809	0	0	0	1	no
ENSG00000201822	5S_rRNA	3:179879673-179879765	0	0	0	1	no
ENSG00000201846	5S_rRNA	4:149479098-149479200	0	0	0	1	no
ENSG00000201856	5S_rRNA	11:13929030-13929137	0	0	0	1	no
ENSG00000201923	5S_rRNA	20:44179791-44207965	0	0	0	1	no
ENSG00000201939	5S_rRNA	6:153480354-153480480	0	0	0	1	no
ENSG00000201968	5S_rRNA	3:126283407-126283521	0	0	0	1	no
ENSG00000201999	5S_rRNA	16:66335711-66335843	0	0	0	1	no
ENSG00000202056	5S_rRNA	1:228743493-228743602	0	0	0	1	no
ENSG00000202060	5S_rRNA	18:41651547-41651666	0	0	0	1	no
ENSG00000202063	5S_rRNA	1:230955995-230956104	0	0	0	1	no
ENSG00000202092	5S_rRNA	5:118781410-118781528	0	0	0	1	no
ENSG00000202147	5S_rRNA	11:6038225-6038344	0	0	0	1	no
ENSG00000202164	5S_rRNA	2:209785270-209785388	0	0	0	1	no
ENSG00000202175	5S_rRNA	3:33533474-33533590	0	0	0	1	no
ENSG00000202193	5S_rRNA	16:53371364-53371483	0	0	0	1	no
ENSG00000202225	5S_rRNA	7:120621479-120621607	0	0	0	1	no
ENSG00000202264	5S_rRNA	1:227748881-227749001	0	0	0	1	no
ENSG00000202331	5S_rRNA	4:150828711-150828827	0	0	0	1	no
ENSG00000202383	5S_rRNA	9:1333836-1333953	0	0	0	1	no
ENSG00000202386	5S_rRNA	6:106897255-106897372	0	0	0	1	no
ENSG00000202422	5S_rRNA	13:58565483-58565598	0	0	0	1	no
ENSG00000202521	5S_rRNA	1:228759413-228759532	0	0	0	1	no
ENSG00000202526	5S_rRNA	1:228772842-228772961	0	0	0	1	no
ENSG00000207277	5S_rRNA	9:68408923-68409041	0	0	0	1	no
ENSG00000207341	5S_rRNA	1:166011480-166011587	0	0	0	1	no
ENSG00000212154	5S_rRNA	12:132145607-132145719	0	0	0	1	no
ENSG00000212171	5S_rRNA	2:20601387-20601485	0	0	0	1	no
ENSG00000212176	5S_rRNA	6:41207257-41207364	0	0	0	1	no
ENSG00000212251	5S_rRNA	12:131784184-131784296	0	0	0	1	no
ENSG00000212265	5S_rRNA	5:55556159-55556273	0	0	0	1	no
ENSG00000212276	5S_rRNA	9:109606029-109606147	0	0	0	1	no
ENSG00000212454	5S_rRNA	9:76365887-76365993	0	0	0	1	no
ENSG00000212505	5S_rRNA	10:8698678-8698794	0	0	0	1	no
ENSG00000212527	5S_rRNA	1:163479273-163479385	0	0	0	1	no
ENSG00000212536	5S_rRNA	20:5079032-5079122	0	0	0	1	no
ENSG00000212571	5S_rRNA	20:30638390-30638508	0	0	0	1	no
ENSG00000212595	5S_rRNA	X:150194766-150194878	0	0	0	1	no
ENSG00000222118	5S_rRNA	20:54780107-54780229	0	0	0	1	no
ENSG00000222129	5S_rRNA	13:95303650-95303783	0	0	0	1	no
ENSG00000222150	5S_rRNA	7:116584339-116584468	0	0	0	1	no
ENSG00000222178	5S_rRNA	5:36485444-36485542	0	0	0	1	no
ENSG00000222205	5S_rRNA	8:58039213-58039321	0	0	0	1	no
ENSG00000222207	5S_rRNA	16:34969009-34969119	0	0	0	1	no
ENSG00000222209	5S_rRNA	1:118806994-118807112	0	0	0	1	no
ENSG00000222230	5S_rRNA	4:38760411-38760513	0	0	0	1	no
ENSG00000222232	5S_rRNA	2:28906841-28906949	0	0	0	1	no
ENSG00000222236	5S_rRNA	4:72607409-72669758	0	0	0	1	no
ENSG00000222244	5S_rRNA	16:79298350-79298470	0	0	0	1	no
ENSG00000222285	5S_rRNA	5:136304888-136304995	0	0	0	1	no
ENSG00000222312	5S_rRNA	5:16033337-16033465	0	0	0	1	no
ENSG00000222407	5S_rRNA	1:231417159-231417270	0	0	0	1	no
ENSG00000222419	5S_rRNA	X:103105725-103105840	0	0	0	1	no
ENSG00000222428	5S_rRNA	7:68188897-68189035	0	0	0	1	no
ENSG00000222459	5S_rRNA	9:110681146-110681259	0	0	0	1	no
ENSG00000222468	5S_rRNA	8:31455614-31455720	0	0	0	1	no
ENSG00000222520	5S_rRNA	18:19508945-19509055	0	0	0	1	no
ENSG00000222608	5S_rRNA	X:52673110-52819350	0	0	0	1	no
ENSG00000222675	5S_rRNA	3:156891706-156891829	0	0	0	1	no
ENSG00000222682	5S_rRNA	13:106807720-106807839	0	0	0	1	no
ENSG00000222747	5S_rRNA	13:21943928-21944038	0	0	0	1	no
ENSG00000222778	5S_rRNA	3:143905746-143905862	0	0	0	1	no
ENSG00000222806	5S_rRNA	6:153741572-153741707	0	0	0	1	no
ENSG00000222835	5S_rRNA	2:91862882-91862992	0	0	0	1	no
ENSG00000222854	5S_rRNA	1:148913272-148913382	0	0	0	1	no
ENSG00000222952	5S_rRNA	1:13949678-13949779	0	0	0	1	no
ENSG00000222983	5S_rRNA	3:31270206-31270339	0	0	0	1	no
ENSG00000223019	5S_rRNA	10:26102739-26102846	0	0	0	1	no
ENSG00000223046	5S_rRNA	12:102230597-102230705	0	0	0	1	no
ENSG00000223076	5S_rRNA	13:61187741-61187868	0	0	0	1	no
ENSG00000223092	5S_rRNA	2:201713760-201713867	0	0	0	1	no
ENSG00000223131	5S_rRNA	10:23216952-23326518	0	0	0	1	no
ENSG00000223259	5S_rRNA	X:75875409-75875528	0	0	0	1	no
ENSG00000223290	5S_rRNA	2:155446918-155447040	0	0	0	1	no
ENSG00000223293	5S_rRNA	8:70842139-70842257	0	0	0	1	no
ENSG00000223318	5S_rRNA	2:165752186-165752287	0	0	0	1	no
ENSG00000238379	5S_rRNA	2:129202654-129202772	0	0	0	1	no
ENSG00000238602	5S_rRNA	GL000192.1:415331-415454	0	0	0	1	no
ENSG00000238677	5S_rRNA	1:147665992-147666115	0	0	0	1	no
ENSG00000238762	5S_rRNA	GL000228.1:22672-22791	0	0	0	1	no
ENSG00000238908	5S_rRNA	20:39482758-39482869	0	0	0	1	no
ENSG00000238965	5S_rRNA	11:111799123-111799232	0	0	0	1	no
ENSG00000239021	5S_rRNA	7:130287671-130287790	0	0	0	1	no
ENSG00000239156	5S_rRNA	GL000228.1:20112-20230	0	0	0	1	no
ENSG00000251717	5S_rRNA	16:34988166-34988301	0	0	0	1	no
ENSG00000251729	5S_rRNA	15:98015355-98015482	0	0	0	1	no
ENSG00000251760	5S_rRNA	16:34987196-34987313	0	0	0	1	no
ENSG00000251764	5S_rRNA	17:64891607-64891689	0	0	0	1	no
ENSG00000251766	5S_rRNA	Y:9928018-9928137	0	0	0	1	no
ENSG00000251770	5S_rRNA	20:46501934-46502017	0	0	0	1	no
ENSG00000251781	5S_rRNA	12:30459363-30459457	0	0	0	1	no
ENSG00000251816	5S_rRNA	4:19173957-19911315	0	0	0	1	no
ENSG00000251823	5S_rRNA	4:57197342-57197383	0	0	0	1	no
ENSG00000251857	5S_rRNA	12:66460000-66460118	0	0	0	1	no
ENSG00000251873	5S_rRNA	5:51182521-51182603	0	0	0	1	no
ENSG00000251885	5S_rRNA	14:20614275-20614314	0	0	0	1	no
ENSG00000251915	5S_rRNA	16:34968763-34968875	0	0	0	1	no
ENSG00000251924	5S_rRNA	16:34969742-34969842	0	0	0	1	no
ENSG00000251941	5S_rRNA	2:208918884-208918982	0	0	0	1	no
ENSG00000251945	5S_rRNA	16:34980893-34981007	0	0	0	1	no
ENSG00000251965	5S_rRNA	6:68177123-68177201	0	0	0	1	no
ENSG00000251997	5S_rRNA	18:47845371-47845490	0	0	0	1	no
ENSG00000252029	5S_rRNA	8:11944904-11944954	0	0	0	1	no
ENSG00000252041	5S_rRNA	7:24172323-24172456	0	0	0	1	no
ENSG00000252043	5S_rRNA	16:34981142-34981265	0	0	0	1	no
ENSG00000252070	5S_rRNA	11:57217655-57217772	0	0	0	1	no
ENSG00000252094	5S_rRNA	16:34980359-34980465	0	0	0	1	no
ENSG00000252107	5S_rRNA	6:140479727-140479831	0	0	0	1	no
ENSG00000252149	5S_rRNA	10:49248475-49248591	0	0	0	1	no
ENSG00000252161	5S_rRNA	10:55217956-55218048	0	0	0	1	no
ENSG00000252167	5S_rRNA	9:84500410-84500513	0	0	0	1	no
ENSG00000252169	5S_rRNA	5:172719519-172719622	0	0	0	1	no
ENSG00000252179	5S_rRNA	8:13393537-13393644	0	0	0	1	no
ENSG00000252182	5S_rRNA	16:34981402-34981511	0	0	0	1	no
ENSG00000252207	5S_rRNA	12:90120712-90120819	0	0	0	1	no
ENSG00000252211	5S_rRNA	19:58874804-58874929	0	0	0	1	no
ENSG00000252231	5S_rRNA	1:173890207-173890338	0	0	0	1	no
ENSG00000252251	5S_rRNA	11:104123306-104123343	0	0	0	1	no
ENSG00000252260	5S_rRNA	18:75575419-75575523	0	0	0	1	no
ENSG00000252267	5S_rRNA	22:26786632-26786742	0	0	0	1	no
ENSG00000252268	5S_rRNA	16:34986198-34986306	0	0	0	1	no
ENSG00000252272	5S_rRNA	19:29492576-29492682	0	0	0	1	no
ENSG00000252287	5S_rRNA	13:19662626-19662721	0	0	0	1	no
ENSG00000252289	5S_rRNA	Y:9930483-9930602	0	0	0	1	no
ENSG00000252301	5S_rRNA	3:63213990-63602597	0	0	0	1	no
ENSG00000252307	5S_rRNA	4:9412903-9412979	0	0	0	1	no
ENSG00000252313	5S_rRNA	9:32293555-32293690	0	0	0	1	no
ENSG00000252342	5S_rRNA	4:94741321-94741431	0	0	0	1	no
ENSG00000252346	5S_rRNA	2:228627767-228627868	0	0	0	1	no
ENSG00000252364	5S_rRNA	12:42052477-42052595	0	0	0	1	no
ENSG00000252366	5S_rRNA	12:101866116-101866234	0	0	0	1	no
ENSG00000252368	5S_rRNA	1:37728339-37790701	0	0	0	1	no
ENSG00000252389	5S_rRNA	16:34982890-34983026	0	0	0	1	no
ENSG00000252424	5S_rRNA	14:50019350-50019466	0	0	0	1	no
ENSG00000252428	5S_rRNA	9:74914635-74914754	0	0	0	1	no
ENSG00000252437	5S_rRNA	18:52813776-52813876	0	0	0	1	no
ENSG00000252479	5S_rRNA	10:31548527-31548633	0	0	0	1	no
ENSG00000252509	5S_rRNA	8:73269962-73270050	0	0	0	1	no
ENSG00000252535	5S_rRNA	8:12191152-12191202	0	0	0	1	no
ENSG00000252553	5S_rRNA	1:189635278-189635386	0	0	0	1	no
ENSG00000252563	5S_rRNA	1:41932607-41932699	0	0	0	1	no
ENSG00000252587	5S_rRNA	16:34989293-34989404	0	0	0	1	no
ENSG00000252591	5S_rRNA	19:18062110-18109930	0	0	0	1	no
ENSG00000252618	5S_rRNA	17:38530340-38530428	0	0	0	1	no
ENSG00000252623	5S_rRNA	20:30596153-30596275	0	0	0	1	no
ENSG00000252624	5S_rRNA	16:34969995-34970104	0	0	0	1	no
ENSG00000252642	5S_rRNA	3:124777147-124777282	0	0	0	1	no
ENSG00000252647	5S_rRNA	16:34985944-34986055	0	0	0	1	no
ENSG00000252649	5S_rRNA	20:29944672-29944781	0	0	0	1	no
ENSG00000252650	5S_rRNA	1:204676447-204676558	0	0	0	1	no
ENSG00000252653	5S_rRNA	17:64263860-64263966	0	0	0	1	no
ENSG00000252673	5S_rRNA	16:34988925-34989059	0	0	0	1	no
ENSG00000252674	5S_rRNA	2:125690491-125690597	0	0	0	1	no
ENSG00000252696	5S_rRNA	13:90787965-90788095	0	0	0	1	no
ENSG00000252726	5S_rRNA	2:59444842-59960531	0	0	0	1	no
ENSG00000252745	5S_rRNA	3:142310518-142310633	0	0	0	1	no
ENSG00000252760	5S_rRNA	1:111584455-111584547	0	0	0	1	no
ENSG00000252780	5S_rRNA	19:32146261-32146367	0	0	0	1	no
ENSG00000252806	5S_rRNA	16:34988416-34988553	0	0	0	1	no
ENSG00000252828	5S_rRNA	3:68780916-68981761	0	0	0	1	no
ENSG00000252848	5S_rRNA	7:44165350-44165472	0	0	0	1	no
ENSG00000252856	5S_rRNA	X:48065692-48065809	0	0	0	1	no
ENSG00000252866	5S_rRNA	7:128337763-128337798	0	0	0	1	no
ENSG00000252902	5S_rRNA	11:71556241-71556291	0	0	0	1	no
ENSG00000252927	5S_rRNA	16:9693953-9694085	0	0	0	1	no
ENSG00000252936	5S_rRNA	16:34989547-34989656	0	0	0	1	no
ENSG00000252950	5S_rRNA	21:33935384-33935520	0	0	0	1	no
ENSG00000252956	5S_rRNA	1:9497727-9497837	0	0	0	1	no
ENSG00000252964	5S_rRNA	15:86681499-86681610	0	0	0	1	no
ENSG00000252999	5S_rRNA	14:20558288-20558386	0	0	0	1	no
ENSG00000253031	5S_rRNA	9:106451754-106451859	0	0	0	1	no
ENSG00000253040	5S_rRNA	18:39850553-39850680	0	0	0	1	no
ENSG00000253055	5S_rRNA	16:34984431-34984546	0	0	0	1	no
ENSG00000253077	5S_rRNA	4:152892648-152892765	0	0	0	1	no
ENSG00000253083	5S_rRNA	2:148471023-148471123	0	0	0	1	no
ENSG00000199354	5S_rRNA	8:91233715-91632298	0	0	0	1	no
ENSG00000199837	5S_rRNA	1:182868999-182922660	0	0	0	1	no
ENSG00000199994	5S_rRNA	3:150803483-151176497	0	0	0	1	no
ENSG00000200626	5S_rRNA	10:108336939-108924292	0	0	0	1	no
ENSG00000201210	5S_rRNA	3:127634074-127706514	0	0	0	1	no
ENSG00000212425	5S_rRNA	2:137523114-138435287	0	0	0	1	no
ENSG00000222920	5S_rRNA	13:51568768-51640343	0	0	0	1	no
ENSG00000222546	5S_rRNA	8:2792874-4852494	0	0	0	1.27	no
ENSG00000222552	5S_rRNA	1:159141398-159176290	0	0	0	1.27	no
ENSG00000222578	5S_rRNA	11:95566045-95658479	0	0	0	1.27	no
ENSG00000222500	5S_rRNA	20:13829892-16033842	0	0	0	1.27	no
ENSG00000222585	5S_rRNA	22:25960815-26118601	0	0	0	1.27	no
ENSG00000222346	5S_rRNA	7:111366167-111846466	0	0	0	1.27	no
ENSG00000222378	5S_rRNA	1:39546987-39952789	0	0	0	1.27	no
ENSG00000222302	5S_rRNA	12:107712189-108053419	0	0	0	1.27	no
ENSG00000222308	5S_rRNA	5:151202073-151304403	0	0	0	1.27	no
ENSG00000222317	5S_rRNA	2:210288781-210598842	0	0	0	1.27	no
ENSG00000222455	5S_rRNA	9:130577290-130617035	0	0	0	1.27	no
ENSG00000222406	5S_rRNA	10:48901101-48950972	0	0	0	1.27	no
ENSG00000222427	5S_rRNA	11:22688159-22834537	0	0	0	1.27	no
ENSG00000222416	5S_rRNA	8:94225530-94753245	0	0	0	1.27	no
ENSG00000222418	5S_rRNA	2:182818967-182996125	0	0	0	1.27	no
ENSG00000222971	5S_rRNA	6:146348781-146758734	0	0	0	1.27	no
ENSG00000223003	5S_rRNA	5:55395506-55529186	0	0	0	1.27	no
ENSG00000222921	5S_rRNA	2:134877553-135212192	0	0	0	1.27	no
ENSG00000222955	5S_rRNA	8:56608982-56738007	0	0	0	1.27	no
ENSG00000223086	5S_rRNA	4:10075962-10118573	0	0	0	1.27	no
ENSG00000223013	5S_rRNA	11:75526211-75855282	0	0	0	1.27	no
ENSG00000222740	5S_rRNA	10:127700949-128077065	0	0	0	1.27	no
ENSG00000222741	5S_rRNA	7:33168855-33645680	0	0	0	1.27	no
ENSG00000222849	5S_rRNA	1:78245308-78344106	0	0	0	1.27	no
ENSG00000222838	5S_rRNA	3:72639369-73674658	0	0	0	1.27	no
ENSG00000222832	5S_rRNA	2:217536827-217858722	0	0	0	1.27	no
ENSG00000222182	5S_rRNA	4:11394773-11431389	0	0	0	1.27	no
ENSG00000222100	5S_rRNA	10:51253145-51371324	0	0	0	1.27	no
ENSG00000222120	5S_rRNA	1:242251688-242687998	0	0	0	1.27	no
ENSG00000222123	5S_rRNA	15:25923858-26110319	0	0	0	1.27	no
ENSG00000222108	5S_rRNA	10:51371389-51893269	0	0	0	1.27	no
ENSG00000222248	5S_rRNA	6:3064091-3115421	0	0	0	1.27	no
ENSG00000222251	5S_rRNA	2:61169103-61276394	0	0	0	1.27	no
ENSG00000222268	5S_rRNA	16:47495209-47735434	0	0	0	1.27	no
ENSG00000222208	5S_rRNA	3:37284550-37408242	0	0	0	1.27	no
ENSG00000222054	5S_rRNA	5:9629108-9903938	0	0	0	1.27	no
ENSG00000223113	5S_rRNA	7:139993492-140126050	0	0	0	1.27	no
ENSG00000223177	5S_rRNA	13:108903587-108959385	0	0	0	1.28	no
ENSG00000223203	5S_rRNA	6:143747077-143771810	0	0	0	1.28	no
ENSG00000223162	5S_rRNA	9:27109138-27230173	0	0	0	1.28	no
ENSG00000223169	5S_rRNA	6:76458908-76629254	0	0	0	1.28	no
ENSG00000223138	5S_rRNA	18:9913998-9960018	0	0	0	1.28	no
ENSG00000223274	5S_rRNA	X:1387692-1429274	0	0	0	1.28	no
ENSG00000223238	5S_rRNA	9:114122971-114247025	0	0	0	1.28	no
ENSG00000223262	5S_rRNA	21:43619798-43720714	0	0	0	1.28	no
ENSG00000202047	5S_rRNA	10:98353068-98480271	0	0	0	1.29	no
ENSG00000202054	5S_rRNA	4:8368438-8481258	0	0	0	1.29	no
ENSG00000202187	5S_rRNA	12:28410132-28703098	0	0	0	1.29	no
ENSG00000201861	5S_rRNA	10:320129-735683	0	0	0	1.3	no
ENSG00000201942	5S_rRNA	12:80167342-80329235	0	0	0	1.3	no
ENSG00000201962	5S_rRNA	3:25215822-25639423	0	0	0	1.3	no
ENSG00000201876	5S_rRNA	2:74153952-74208568	0	0	0	1.3	no
ENSG00000201920	5S_rRNA	17:39873993-39890896	0	0	0	1.3	no
ENSG00000201925	5S_rRNA	1:228776184-228788150	0	0	0	1.3	no
ENSG00000201931	5S_rRNA	4:178366132-178598280	0	0	0	1.3	no
ENSG00000202472	5S_rRNA	7:139993492-140126050	0	0	0	1.3	no
ENSG00000202474	5S_rRNA	9:66457284-66470542	0	0	0	1.3	no
ENSG00000202411	5S_rRNA	8:28351730-28431775	0	0	0	1.3	no
ENSG00000202430	5S_rRNA	2:24714782-24993571	0	0	0	1.3	no
ENSG00000202263	5S_rRNA	1:78444858-78604133	0	0	0	1.3	no
ENSG00000202281	5S_rRNA	7:82383320-82792246	0	0	0	1.3	no
ENSG00000202290	5S_rRNA	13:97873687-98046374	0	0	0	1.3	no
ENSG00000202257	5S_rRNA	1:228776184-228788150	0	0	0	1.3	no
ENSG00000202356	5S_rRNA	8:120879658-121063152	0	0	0	1.3	no
ENSG00000202322	5S_rRNA	3:50400232-50541675	0	0	0	1.3	no
ENSG00000202334	5S_rRNA	7:113726381-114333827	0	0	0	1.3	no
ENSG00000201356	5S_rRNA	X:28605515-29974840	0	0	0	1.3	no
ENSG00000201035	5S_rRNA	19:21264970-21307879	0	0	0	1.3	no
ENSG00000201059	5S_rRNA	11:20691116-21597227	0	0	0	1.3	no
ENSG00000201014	5S_rRNA	7:71244475-71912148	0	0	0	1.3	no
ENSG00000201148	5S_rRNA	1:33979608-34631443	0	0	0	1.3	no
ENSG00000201168	5S_rRNA	12:102139277-102224632	0	0	0	1.3	no
ENSG00000201086	5S_rRNA	15:50150434-50411419	0	0	0	1.3	no
ENSG00000201096	5S_rRNA	14:76041230-76114512	0	0	0	1.3	no
ENSG00000201109	5S_rRNA	7:129648693-129691291	0	0	0	1.3	no
ENSG00000201394	5S_rRNA	3:133380841-133497850	0	0	0	1.3	no
ENSG00000201671	5S_rRNA	2:31395923-31456724	0	0	0	1.3	no
ENSG00000201620	5S_rRNA	1:86194915-86622626	0	0	0	1.3	no
ENSG00000201736	5S_rRNA	4:40812043-41218731	0	0	0	1.3	no
ENSG00000201766	5S_rRNA	10:14560555-14816896	0	0	0	1.3	no
ENSG00000201686	5S_rRNA	X:68835910-69259319	0	0	0	1.3	no
ENSG00000201695	5S_rRNA	11:18287771-18291526	0	0	0	1.3	no
ENSG00000201713	5S_rRNA	3:24729409-25215796	0	0	0	1.3	no
ENSG00000201728	5S_rRNA	20:23355158-23402156	0	0	0	1.3	no
ENSG00000201492	5S_rRNA	1:229652328-229694442	0	0	0	1.3	no
ENSG00000201413	5S_rRNA	3:134316642-134979309	0	0	0	1.3	no
ENSG00000201420	5S_rRNA	X:110909042-111003877	0	0	0	1.3	no
ENSG00000201532	5S_rRNA	5:138282408-138667360	0	0	0	1.3	no
ENSG00000199202	5S_rRNA	9:98520891-98776845	0	0	0	1.31	no
ENSG00000199240	5S_rRNA	1:43629854-43727589	0	0	0	1.31	no
ENSG00000200370	5S_rRNA	1:228776184-228788150	0	0	0	1.31	no
ENSG00000200408	5S_rRNA	1:204485510-204654861	0	0	0	1.31	no
ENSG00000200326	5S_rRNA	15:27216428-27778373	0	0	0	1.31	no
ENSG00000200336	5S_rRNA	11:18260589-18270182	0	0	0	1.31	no
ENSG00000200487	5S_rRNA	10:87359311-88126250	0	0	0	1.31	no
ENSG00000200527	5S_rRNA	18:47340392-47721384	0	0	0	1.31	no
ENSG00000200278	5S_rRNA	11:124505693-124564685	0	0	0	1.31	no
ENSG00000200293	5S_rRNA	15:42066631-42264776	0	0	0	1.31	no
ENSG00000200227	5S_rRNA	5:150816606-150871942	0	0	0	1.31	no
ENSG00000200238	5S_rRNA	3:55542335-56502391	0	0	0	1.31	no
ENSG00000200246	5S_rRNA	8:31496901-32622294	0	0	0	1.31	no
ENSG00000200839	5S_rRNA	1:52373627-52456436	0	0	0	1.31	no
ENSG00000200755	5S_rRNA	1:173900351-173991468	0	0	0	1.31	no
ENSG00000200914	5S_rRNA	17:6481645-6554954	0	0	0	1.31	no
ENSG00000200873	5S_rRNA	15:72114631-72410422	0	0	0	1.31	no
ENSG00000200558	5S_rRNA	16:68771127-68869444	0	0	0	1.31	no
ENSG00000200709	5S_rRNA	13:46039059-46189874	0	0	0	1.31	no
ENSG00000200711	5S_rRNA	13:50601268-51423145	0	0	0	1.31	no
ENSG00000200719	5S_rRNA	8:28747910-28922453	0	0	0	1.31	no
ENSG00000200649	5S_rRNA	11:73882367-73965747	0	0	0	1.31	no
ENSG00000200650	5S_rRNA	2:188577542-189152418	0	0	0	1.31	no
ENSG00000199525	5S_rRNA	9:114980714-115095947	0	0	0	1.31	no
ENSG00000199535	5S_rRNA	10:24872537-25012597	0	0	0	1.31	no
ENSG00000199545	5S_rRNA	5:138282408-138667360	0	0	0	1.31	no
ENSG00000199523	5S_rRNA	6:165740775-166075588	0	0	0	1.31	no
ENSG00000199509	5S_rRNA	20:21106645-21227260	0	0	0	1.31	no
ENSG00000199585	5S_rRNA	2:212240445-213403565	0	0	0	1.31	no
ENSG00000199592	5S_rRNA	10:78629359-79398353	0	0	0	1.31	no
ENSG00000199638	5S_rRNA	10:70173820-70231879	0	0	0	1.31	no
ENSG00000199322	5S_rRNA	5:54921672-55112985	0	0	0	1.31	no
ENSG00000199276	5S_rRNA	13:38210772-38444562	0	0	0	1.31	no
ENSG00000199438	5S_rRNA	14:68086578-68141548	0	0	0	1.32	no
ENSG00000199455	5S_rRNA	5:128795251-129522327	0	0	0	1.32	no
ENSG00000199364	5S_rRNA	10:112404110-112599227	0	0	0	1.32	no
ENSG00000199415	5S_rRNA	12:104510857-104532040	0	0	0	1.32	no
ENSG00000199395	5S_rRNA	2:56401361-56613308	0	0	0	1.32	no
ENSG00000199929	5S_rRNA	16:25703346-26149009	0	0	0	1.32	no
ENSG00000200114	5S_rRNA	3:12525930-12581122	0	0	0	1.32	no
ENSG00000200115	5S_rRNA	17:36886509-36904558	0	0	0	1.32	no
ENSG00000200028	5S_rRNA	2:76974844-77820445	0	0	0	1.32	no
ENSG00000200058	5S_rRNA	6:134490386-134639196	0	0	0	1.32	no
ENSG00000199733	5S_rRNA	10:26726705-26856732	0	0	0	1.32	no
ENSG00000199874	5S_rRNA	18:21742007-21977823	0	0	0	1.32	no
ENSG00000199893	5S_rRNA	8:20103675-20161474	0	0	0	1.32	no
ENSG00000199804	5S_rRNA	14:24616658-24629870	0	0	0	1.32	no
ENSG00000199806	5S_rRNA	21:38071072-38362536	0	0	0	1.32	no
ENSG00000206882	5S_rRNA	2:21444046-22753977	0	0	0	1.33	no
ENSG00000207186	5S_rRNA	2:242523819-242613272	0	0	0	1.33	no
ENSG00000207129	5S_rRNA	5:87485449-87794514	0	0	0	1.34	no
ENSG00000212237	5S_rRNA	1:228776184-228788150	0	0	0	1.34	no
ENSG00000212238	5S_rRNA	7:129251554-129396922	0	0	0	1.34	no
ENSG00000212242	5S_rRNA	6:136878184-137113656	0	0	0	1.34	no
ENSG00000212204	5S_rRNA	2:33172038-33624576	0	0	0	1.34	no
ENSG00000212308	5S_rRNA	1:78695282-79005434	0	0	0	1.34	no
ENSG00000212312	5S_rRNA	2:163175349-163695240	0	0	0	1.34	no
ENSG00000212331	5S_rRNA	10:180404-300577	0	0	0	1.34	no
ENSG00000212333	5S_rRNA	6:114254191-114792869	0	0	0	1.34	no
ENSG00000212336	5S_rRNA	6:82201155-82462491	0	0	0	1.34	no
ENSG00000212258	5S_rRNA	5:6933782-7190925	0	0	0	1.34	no
ENSG00000212280	5S_rRNA	8:17433941-17658426	0	0	0	1.34	no
ENSG00000212289	5S_rRNA	11:27528391-27743605	0	0	0	1.34	no
ENSG00000212290	5S_rRNA	16:47188297-47495173	0	0	0	1.34	no
ENSG00000212138	5S_rRNA	12:109460893-109525831	0	0	0	1.34	no
ENSG00000212559	5S_rRNA	13:93879094-95055812	0	0	0	1.34	no
ENSG00000212576	5S_rRNA	19:12203077-12225499	0	0	0	1.34	no
ENSG00000212525	5S_rRNA	6:108532425-108582464	0	0	0	1.34	no
ENSG00000212542	5S_rRNA	22:31677578-31742218	0	0	0	1.34	no
ENSG00000212549	5S_rRNA	12:26488284-26986131	0	0	0	1.34	no
ENSG00000212601	5S_rRNA	1:93913657-94020218	0	0	0	1.34	no
ENSG00000212625	5S_rRNA	15:60771379-61521518	0	0	0	1.34	no
ENSG00000212628	5S_rRNA	7:120628730-120937498	0	0	0	1.34	no
ENSG00000212396	5S_rRNA	10:95256368-95288849	0	0	0	1.34	no
ENSG00000212365	5S_rRNA	11:13984451-14287233	0	0	0	1.34	no
ENSG00000212373	5S_rRNA	4:167654534-168155947	0	0	0	1.34	no
ENSG00000212497	5S_rRNA	19:12098431-12167127	0	0	0	1.34	no
ENSG00000212499	5S_rRNA	10:12938626-13180291	0	0	0	1.34	no
ENSG00000212433	5S_rRNA	8:10463858-10569697	0	0	0	1.34	no
ENSG00000252905	5S_rRNA	11:8714901-8932498	0	0	0	1.37	no
ENSG00000252864	5S_rRNA	8:141667998-142012315	0	0	0	1.37	no
ENSG00000252877	5S_rRNA	10:47186202-47243474	0	0	0	1.37	no
ENSG00000252941	5S_rRNA	11:47799669-47870057	0	0	0	1.37	no
ENSG00000252942	5S_rRNA	9:101867411-101916585	0	0	0	1.37	no
ENSG00000252951	5S_rRNA	4:148653213-148993931	0	0	0	1.37	no
ENSG00000252957	5S_rRNA	15:100511793-100882210	0	0	0	1.37	no
ENSG00000252959	5S_rRNA	4:166794409-167025047	0	0	0	1.37	no
ENSG00000252912	5S_rRNA	17:34842478-34895150	0	0	0	1.37	no
ENSG00000252793	5S_rRNA	5:145942788-146464347	0	0	0	1.37	no
ENSG00000252845	5S_rRNA	2:97541619-97684341	0	0	0	1.37	no
ENSG00000252816	5S_rRNA	11:20691116-21597227	0	0	0	1.37	no
ENSG00000252833	5S_rRNA	5:75377770-75649764	0	0	0	1.37	no
ENSG00000253093	5S_rRNA	5:16662018-16936385	0	0	0	1.37	no
ENSG00000253080	5S_rRNA	12:111471828-111788356	0	0	0	1.37	no
ENSG00000252970	5S_rRNA	4:39809327-39979576	0	0	0	1.38	no
ENSG00000252972	5S_rRNA	15:69591285-69748172	0	0	0	1.38	no
ENSG00000252977	5S_rRNA	1:181382294-181770716	0	0	0	1.38	no
ENSG00000252987	5S_rRNA	1:168873142-169056243	0	0	0	1.38	no
ENSG00000253058	5S_rRNA	17:30264055-30328064	0	0	0	1.38	no
ENSG00000253039	5S_rRNA	1:45316449-45452282	0	0	0	1.38	no
ENSG00000252496	5S_rRNA	13:79888875-79997090	0	0	0	1.38	no
ENSG00000252456	5S_rRNA	17:3617922-4269969	0	0	0	1.38	no
ENSG00000252539	5S_rRNA	19:416586-460996	0	0	0	1.38	no
ENSG00000252546	5S_rRNA	19:12175527-12192380	0	0	0	1.38	no
ENSG00000252510	5S_rRNA	1:117452678-117532980	0	0	0	1.38	no
ENSG00000252516	5S_rRNA	1:247353152-247372795	0	0	0	1.38	no
ENSG00000252370	5S_rRNA	17:31340104-32483551	0	0	0	1.38	no
ENSG00000252376	5S_rRNA	15:50569388-51057910	0	0	0	1.38	no
ENSG00000252451	5S_rRNA	4:151185682-151936879	0	0	0	1.38	no
ENSG00000252422	5S_rRNA	20:18364010-18465287	0	0	0	1.38	no
ENSG00000252667	5S_rRNA	Y:20488138-20826411	0	0	0	1.38	no
ENSG00000252680	5S_rRNA	18:9708227-9862553	0	0	0	1.38	no
ENSG00000252747	5S_rRNA	12:88429267-88535084	0	0	0	1.38	no
ENSG00000252754	5S_rRNA	10:48187415-48237508	0	0	0	1.38	no
ENSG00000252714	5S_rRNA	15:40623652-40633168	0	0	0	1.38	no
ENSG00000252598	5S_rRNA	18:70409670-70535184	0	0	0	1.38	no
ENSG00000252564	5S_rRNA	2:162164548-162268228	0	0	0	1.38	no
ENSG00000252086	5S_rRNA	1:219858768-220131989	0	0	0	1.39	no
ENSG00000252072	5S_rRNA	10:75404638-75490280	0	0	0	1.39	no
ENSG00000252060	5S_rRNA	19:12098431-12167127	0	0	0	1.39	no
ENSG00000251978	5S_rRNA	7:106415456-106436010	0	0	0	1.39	no
ENSG00000251990	5S_rRNA	5:17130136-17217156	0	0	0	1.39	no
ENSG00000251993	5S_rRNA	7:22157908-22396763	0	0	0	1.39	no
ENSG00000251953	5S_rRNA	Y:20488138-20826411	0	0	0	1.39	no
ENSG00000252001	5S_rRNA	10:19492778-20079330	0	0	0	1.39	no
ENSG00000252002	5S_rRNA	4:9772776-10056560	0	0	0	1.39	no
ENSG00000252012	5S_rRNA	Y:19664679-19691634	0	0	0	1.39	no
ENSG00000252259	5S_rRNA	1:63604920-63782902	0	0	0	1.39	no
ENSG00000252261	5S_rRNA	8:31496901-32622294	0	0	0	1.39	no
ENSG00000252262	5S_rRNA	1:162039565-162356608	0	0	0	1.39	no
ENSG00000252336	5S_rRNA	3:177919837-178578193	0	0	0	1.4	no
ENSG00000252302	5S_rRNA	3:176361728-176585626	0	0	0	1.4	no
ENSG00000252315	5S_rRNA	Y:19664679-19691634	0	0	0	1.4	no
ENSG00000252246	5S_rRNA	2:33172038-33624576	0	0	0	1.4	no
ENSG00000251698	5S_rRNA	17:64298925-64806862	0	0	0	1.4	no
ENSG00000251884	5S_rRNA	9:97861335-98079991	0	0	0	1.4	no
ENSG00000251890	5S_rRNA	22:32908538-33454358	0	0	0	1.4	no
ENSG00000251850	5S_rRNA	2:69240275-69476459	0	0	0	1.4	no
ENSG00000251920	5S_rRNA	6:126277926-126301387	0	0	0	1.4	no
ENSG00000251936	5S_rRNA	7:145813452-148118090	0	0	0	1.4	no
ENSG00000251904	5S_rRNA	8:89044236-89749363	0	0	0	1.4	no
ENSG00000251768	5S_rRNA	6:127609856-127664754	0	0	0	1.4	no
ENSG00000251785	5S_rRNA	1:78028100-78149104	0	0	0	1.4	no
ENSG00000251746	5S_rRNA	2:177855235-178088685	0	0	0	1.4	no
ENSG00000251756	5S_rRNA	14:51955854-52197445	0	0	0	1.4	no
ENSG00000251829	5S_rRNA	17:15468797-16119010	0	0	0	1.4	no
ENSG00000238627	5S_rRNA	21:26541744-26706139	0	0	0	1.43	no
ENSG00000238391	5S_rRNA	7:73868119-74016931	0	0	0	1.44	no
ENSG00000238405	5S_rRNA	10:46737611-46762776	0	0	0	1.44	no
ENSG00000239184	5S_rRNA	8:69215702-69731257	0	0	0	1.45	no
ENSG00000239152	5S_rRNA	10:46349533-46411619	0	0	0	1.45	no
ENSG00000199475	7SK	7:97228244-97228572	0	0	0	1	no
ENSG00000199640	7SK	8:50242768-50243106	0	0	0	1	no
ENSG00000199683	7SK	20:36603557-36603883	0	0	0	1	no
ENSG00000199831	7SK	1:55842198-55842525	0	0	0	1	no
ENSG00000199878	7SK	X:142285033-142285377	0	0	0	1	no
ENSG00000199975	7SK	11:73498916-73575655	0	0	0	1	no
ENSG00000200131	7SK	9:109378338-109464943	0	0	0	1	no
ENSG00000200151	7SK	8:92555151-92919847	0	0	0	1	no
ENSG00000200161	7SK	5:148495740-148496043	0	0	0	1	no
ENSG00000200198	7SK	6:106352247-106352562	0	0	0	1	no
ENSG00000200243	7SK	5:6848239-6848575	0	0	0	1	no
ENSG00000200312	7SK	14:90178854-90179167	0	0	0	1	no
ENSG00000200472	7SK	18:29298855-29299171	0	0	0	1	no
ENSG00000200475	7SK	12:13714143-14133053	0	0	0	1	no
ENSG00000200488	7SK	2:76672204-76672536	0	0	0	1	no
ENSG00000200543	7SK	16:81995530-81995848	0	0	0	1	no
ENSG00000200673	7SK	7:144546847-144547177	0	0	0	1	no
ENSG00000200674	7SK	1:173760685-173761025	0	0	0	1	no
ENSG00000200708	7SK	2:134353661-134353970	0	0	0	1	no
ENSG00000200761	7SK	4:4922496-4922791	0	0	0	1	no
ENSG00000200794	7SK	12:110100667-110100988	0	0	0	1	no
ENSG00000200867	7SK	4:7113814-7114126	0	0	0	1	no
ENSG00000201027	7SK	14:90088261-90088551	0	0	0	1	no
ENSG00000201066	7SK	7:154973590-154973894	0	0	0	1	no
ENSG00000201161	7SK	13:110567442-110567767	0	0	0	1	no
ENSG00000201315	7SK	3:36726530-36726860	0	0	0	1	no
ENSG00000201358	7SK	14:50535285-50535591	0	0	0	1	no
ENSG00000201395	7SK	14:37063043-37063352	0	0	0	1	no
ENSG00000201423	7SK	5:143914916-143915233	0	0	0	1	no
ENSG00000201583	7SK	9:107859036-107859342	0	0	0	1	no
ENSG00000201612	7SK	12:27959014-27959323	0	0	0	1	no
ENSG00000201640	7SK	4:97231851-97740015	0	0	0	1	no
ENSG00000201665	7SK	13:57459417-57459736	0	0	0	1	no
ENSG00000201684	7SK	11:67129884-67130179	0	0	0	1	no
ENSG00000201715	7SK	5:17345724-17346064	0	0	0	1	no
ENSG00000201758	7SK	1:245107211-245107518	0	0	0	1	no
ENSG00000201782	7SK	8:129232749-129233049	0	0	0	1	no
ENSG00000201875	7SK	2:206765353-206765682	0	0	0	1	no
ENSG00000201896	7SK	8:120724069-120724385	0	0	0	1	no
ENSG00000201901	7SK	4:86021648-86021976	0	0	0	1	no
ENSG00000201912	7SK	X:144138627-144138957	0	0	0	1	no
ENSG00000202198	7SK	6:52860417-52860748	0	0	0	1	no
ENSG00000202241	7SK	6:30832026-30832329	0	0	0	1	no
ENSG00000202344	7SK	2:56178788-56179149	0	0	0	1	no
ENSG00000202351	7SK	6:13547935-13548245	0	0	0	1	no
ENSG00000202360	7SK	8:102150186-102150541	0	0	0	1	no
ENSG00000202395	7SK	13:37740488-37740795	0	0	0	1	no
ENSG00000202473	7SK	X:142178132-142178463	0	0	0	1	no
ENSG00000207269	7SK	5:100068761-100069090	0	0	0	1	no
ENSG00000222099	7SK	8:47979643-47979946	0	0	0	1	no
ENSG00000222107	7SK	5:124686560-124686824	0	0	0	1	no
ENSG00000222111	7SK	5:175055190-175055465	0	0	0	1	no
ENSG00000222154	7SK	7:53557840-53558132	0	0	0	1	no
ENSG00000222174	7SK	18:586516-586850	0	0	0	1	no
ENSG00000222210	7SK	12:58371747-58372060	0	0	0	1	no
ENSG00000222220	7SK	7:94430825-94431124	0	0	0	1	no
ENSG00000222240	7SK	1:188124969-188125311	0	0	0	1	no
ENSG00000222257	7SK	4:45997135-45997440	0	0	0	1	no
ENSG00000222259	7SK	9:34049963-34050242	0	0	0	1	no
ENSG00000222281	7SK	20:11790632-11830259	0	0	0	1	no
ENSG00000222337	7SK	9:102046303-102046655	0	0	0	1	no
ENSG00000222343	7SK	15:47564793-47565086	0	0	0	1	no
ENSG00000222371	7SK	10:69865911-69971774	0	0	0	1	no
ENSG00000222375	7SK	16:29742371-29742725	0	0	0	1	no
ENSG00000222397	7SK	1:181808607-181808909	0	0	0	1	no
ENSG00000222436	7SK	10:110700726-110701068	0	0	0	1	no
ENSG00000222451	7SK	10:91923407-91923717	0	0	0	1	no
ENSG00000222452	7SK	9:80780380-80780694	0	0	0	1	no
ENSG00000222472	7SK	13:97601502-97601787	0	0	0	1	no
ENSG00000222496	7SK	2:207086038-207086358	0	0	0	1	no
ENSG00000222567	7SK	21:26467334-26475983	0	0	0	1	no
ENSG00000222574	7SK	3:78210848-78211143	0	0	0	1	no
ENSG00000222583	7SK	3:191810910-191811225	0	0	0	1	no
ENSG00000222589	7SK	8:5768466-5768758	0	0	0	1	no
ENSG00000222616	7SK	2:23084423-23084756	0	0	0	1	no
ENSG00000222617	7SK	15:97029811-97030121	0	0	0	1	no
ENSG00000222630	7SK	8:43236786-43237091	0	0	0	1	no
ENSG00000222636	7SK	7:100663352-100702140	0	0	0	1	no
ENSG00000222664	7SK	1:93491808-93492099	0	0	0	1	no
ENSG00000222678	7SK	2:220455408-220455706	0	0	0	1	no
ENSG00000222693	7SK	9:25088808-25089149	0	0	0	1	no
ENSG00000222704	7SK	18:36596010-36596308	0	0	0	1	no
ENSG00000222706	7SK	5:113589209-113589451	0	0	0	1	no
ENSG00000222721	7SK	4:168584136-168584453	0	0	0	1	no
ENSG00000222744	7SK	12:66686462-66686767	0	0	0	1	no
ENSG00000222755	7SK	8:130303228-130303521	0	0	0	1	no
ENSG00000222764	7SK	6:141807277-141807549	0	0	0	1	no
ENSG00000222774	7SK	11:127275922-127276227	0	0	0	1	no
ENSG00000222783	7SK	3:130530611-130530939	0	0	0	1	no
ENSG00000222784	7SK	1:31316669-31316957	0	0	0	1	no
ENSG00000222826	7SK	2:139621166-139621465	0	0	0	1	no
ENSG00000222842	7SK	2:17304107-17304407	0	0	0	1	no
ENSG00000222859	7SK	4:178102595-178102895	0	0	0	1	no
ENSG00000222874	7SK	20:45487971-45488311	0	0	0	1	no
ENSG00000222931	7SK	14:24261138-24261445	0	0	0	1	no
ENSG00000222934	7SK	3:86411281-86411624	0	0	0	1	no
ENSG00000222950	7SK	12:25932220-25932503	0	0	0	1	no
ENSG00000222974	7SK	7:12916308-12916571	0	0	0	1	no
ENSG00000222976	7SK	17:55866809-55867093	0	0	0	1	no
ENSG00000222979	7SK	10:123170429-123170714	0	0	0	1	no
ENSG00000222982	7SK	12:114942680-114942992	0	0	0	1	no
ENSG00000222987	7SK	5:101638207-101638514	0	0	0	1	no
ENSG00000222998	7SK	11:57219162-57219495	0	0	0	1	no
ENSG00000223007	7SK	5:5126158-5126450	0	0	0	1	no
ENSG00000223026	7SK	1:81717473-81717781	0	0	0	1	no
ENSG00000223040	7SK	3:2130616-2130895	0	0	0	1	no
ENSG00000223075	7SK	1:192844815-192845115	0	0	0	1	no
ENSG00000223118	7SK	2:124626832-124627147	0	0	0	1	no
ENSG00000223120	7SK	15:97385298-97385614	0	0	0	1	no
ENSG00000223126	7SK	12:94402514-94402823	0	0	0	1	no
ENSG00000223128	7SK	20:21405395-21405679	0	0	0	1	no
ENSG00000223136	7SK	5:29948934-29949237	0	0	0	1	no
ENSG00000223142	7SK	22:50132324-50132651	0	0	0	1	no
ENSG00000223168	7SK	16:51705146-51705474	0	0	0	1	no
ENSG00000223174	7SK	14:77356605-77356956	0	0	0	1	no
ENSG00000223202	7SK	11:74396268-74396550	0	0	0	1	no
ENSG00000223223	7SK	11:59473529-59473856	0	0	0	1	no
ENSG00000223229	7SK	1:97161411-97161723	0	0	0	1	no
ENSG00000223255	7SK	17:34216561-34216808	0	0	0	1	no
ENSG00000223260	7SK	X:95665430-95665781	0	0	0	1	no
ENSG00000223269	7SK	11:98990905-98991220	0	0	0	1	no
ENSG00000223273	7SK	12:76709530-76709828	0	0	0	1	no
ENSG00000223282	7SK	1:226633637-226633993	0	0	0	1	no
ENSG00000223299	7SK	14:97104523-97104851	0	0	0	1	no
ENSG00000223308	7SK	15:47012390-47012710	0	0	0	1	no
ENSG00000223315	7SK	11:127277745-127278043	0	0	0	1	no
ENSG00000223321	7SK	6:12406717-12407013	0	0	0	1	no
ENSG00000223341	7SK	13:45620724-45657260	0	0	0	1	no
ENSG00000251732	7SK	5:107146329-107146625	0	0	0	1	no
ENSG00000251742	7SK	4:182756017-182756261	0	0	0	1	no
ENSG00000251751	7SK	3:157648280-157648514	0	0	0	1	no
ENSG00000251759	7SK	3:166387816-166387910	0	0	0	1	no
ENSG00000251776	7SK	9:85815854-85816143	0	0	0	1	no
ENSG00000251809	7SK	17:52848309-52848638	0	0	0	1	no
ENSG00000251810	7SK	10:28072774-28072982	0	0	0	1	no
ENSG00000251825	7SK	1:73657286-73657538	0	0	0	1	no
ENSG00000251840	7SK	8:124600998-124601286	0	0	0	1	no
ENSG00000251888	7SK	16:82226109-82226395	0	0	0	1	no
ENSG00000251935	7SK	2:191399580-191432828	0	0	0	1	no
ENSG00000251947	7SK	2:76822538-76822804	0	0	0	1	no
ENSG00000251976	7SK	2:137147901-137148239	0	0	0	1	no
ENSG00000251982	7SK	2:218116278-218116598	0	0	0	1	no
ENSG00000251983	7SK	5:61442491-61442773	0	0	0	1	no
ENSG00000252051	7SK	1:229546246-229546514	0	0	0	1	no
ENSG00000252076	7SK	10:60628943-60629288	0	0	0	1	no
ENSG00000252163	7SK	X:137479509-137479787	0	0	0	1	no
ENSG00000252257	7SK	3:181670160-181721841	0	0	0	1	no
ENSG00000252312	7SK	14:36700760-36700980	0	0	0	1	no
ENSG00000252321	7SK	2:86042252-86052514	0	0	0	1	no
ENSG00000252358	7SK	8:64521911-64522158	0	0	0	1	no
ENSG00000252484	7SK	1:224294983-224295243	0	0	0	1	no
ENSG00000252490	7SK	2:43999258-43999489	0	0	0	1	no
ENSG00000252595	7SK	4:42894412-42894635	0	0	0	1	no
ENSG00000252663	7SK	8:36124002-36124282	0	0	0	1	no
ENSG00000252697	7SK	6:87792950-87793254	0	0	0	1	no
ENSG00000252704	7SK	7:121376496-121376779	0	0	0	1	no
ENSG00000252716	7SK	2:207124789-207124938	0	0	0	1	no
ENSG00000252730	7SK	10:87318480-87318829	0	0	0	1	no
ENSG00000252797	7SK	1:90453271-90453503	0	0	0	1	no
ENSG00000252812	7SK	13:40981258-40981577	0	0	0	1	no
ENSG00000252814	7SK	16:76311175-76593135	0	0	0	1	no
ENSG00000252827	7SK	12:96820977-96821264	0	0	0	1	no
ENSG00000252837	7SK	14:58304071-58304378	0	0	0	1	no
ENSG00000252963	7SK	21:21728964-21729208	0	0	0	1	no
ENSG00000252978	7SK	X:20470225-20470549	0	0	0	1	no
ENSG00000253010	7SK	6:53280091-53280405	0	0	0	1	no
ENSG00000253015	7SK	5:138668726-138669054	0	0	0	1	no
ENSG00000253053	7SK	12:54209968-54210263	0	0	0	1	no
ENSG00000253073	7SK	5:82933623-83017432	0	0	0	1	no
ENSG00000222524	7SK	19:56219797-56249768	0	0	0	1.27	no
ENSG00000222543	7SK	10:25447000-25891155	0	0	0	1.27	no
ENSG00000222499	7SK	3:156543269-156763918	0	0	0	1.27	no
ENSG00000222514	7SK	7:137687069-137802732	0	0	0	1.27	no
ENSG00000222515	7SK	6:22056774-22111157	0	0	0	1.27	no
ENSG00000222376	7SK	2:166845669-167232503	0	0	0	1.27	no
ENSG00000222313	7SK	X:147582138-148082193	0	0	0	1.27	no
ENSG00000222445	7SK	6:126102306-126252266	0	0	0	1.27	no
ENSG00000222385	7SK	11:28129794-28355054	0	0	0	1.27	no
ENSG00000222460	7SK	20:34213952-34288906	0	0	0	1.27	no
ENSG00000222404	7SK	2:158114109-158170723	0	0	0	1.27	no
ENSG00000222969	7SK	13:98795433-99102023	0	0	0	1.27	no
ENSG00000222898	7SK	8:61969716-62627199	0	0	0	1.27	no
ENSG00000222942	7SK	3:41236327-42003922	0	0	0	1.27	no
ENSG00000222946	7SK	X:12156584-12742642	0	0	0	1.27	no
ENSG00000223006	7SK	4:121956767-122001631	0	0	0	1.27	no
ENSG00000223012	7SK	9:88835180-88874572	0	0	0	1.27	no
ENSG00000223056	7SK	22:26138119-26427007	0	0	0	1.27	no
ENSG00000223039	7SK	6:151561133-151679692	0	0	0	1.27	no
ENSG00000223042	7SK	12:10222153-10251584	0	0	0	1.27	no
ENSG00000222762	7SK	5:68259072-68325992	0	0	0	1.27	no
ENSG00000222685	7SK	2:47572296-47614740	0	0	0	1.27	no
ENSG00000222705	7SK	10:28721936-28784742	0	0	0	1.27	no
ENSG00000222714	7SK	2:219283814-219433084	0	0	0	1.27	no
ENSG00000222845	7SK	2:187866602-188430487	0	0	0	1.27	no
ENSG00000222880	7SK	12:80730291-80772870	0	0	0	1.27	no
ENSG00000222889	7SK	8:70584574-70750035	0	0	0	1.27	no
ENSG00000222164	7SK	7:18126571-19036993	0	0	0	1.27	no
ENSG00000222179	7SK	18:43563501-43652238	0	0	0	1.27	no
ENSG00000222162	7SK	11:13299324-13408813	0	0	0	1.27	no
ENSG00000222102	7SK	5:151040656-151104343	0	0	0	1.27	no
ENSG00000222068	7SK	2:133429372-134326034	0	0	0	1.27	no
ENSG00000222069	7SK	1:103957500-104068115	0	0	0	1.27	no
ENSG00000222078	7SK	6:90636247-91006461	0	0	0	1.27	no
ENSG00000223324	7SK	11:111473191-111637169	0	0	0	1.28	no
ENSG00000223190	7SK	20:40701391-41818610	0	0	0	1.28	no
ENSG00000223117	7SK	3:190231839-190375843	0	0	0	1.28	no
ENSG00000223281	7SK	8:99413630-99955055	0	0	0	1.28	no
ENSG00000223305	7SK	4:56298642-56413305	0	0	0	1.28	no
ENSG00000202058	7SK	22:42949864-42978044	0	0	0	1.29	no
ENSG00000201793	7SK	13:99853027-100038688	0	0	0	1.3	no
ENSG00000201794	7SK	7:2945774-3083579	0	0	0	1.3	no
ENSG00000201967	7SK	19:33321420-33360683	0	0	0	1.3	no
ENSG00000202406	7SK	7:111846642-112049678	0	0	0	1.3	no
ENSG00000202415	7SK	1:9982170-10045559	0	0	0	1.3	no
ENSG00000202512	7SK	5:109025066-109205326	0	0	0	1.3	no
ENSG00000202260	7SK	20:17550507-17588887	0	0	0	1.3	no
ENSG00000202217	7SK	9:77337410-77503010	0	0	0	1.3	no
ENSG00000202392	7SK	4:6910968-7058368	0	0	0	1.3	no
ENSG00000201287	7SK	9:37650996-37746901	0	0	0	1.3	no
ENSG00000201289	7SK	16:61685916-62070739	0	0	0	1.3	no
ENSG00000201201	7SK	16:67311412-67360661	0	0	0	1.3	no
ENSG00000201364	7SK	10:22045465-22292698	0	0	0	1.3	no
ENSG00000201010	7SK	2:48168834-48468122	0	0	0	1.3	no
ENSG00000201078	7SK	22:37447778-37459430	0	0	0	1.3	no
ENSG00000201496	7SK	4:5053168-5502725	0	0	0	1.3	no
ENSG00000201564	7SK	11:9685627-9774508	0	0	0	1.3	no
ENSG00000201510	7SK	15:76640537-77197744	0	0	0	1.3	no
ENSG00000201533	7SK	4:140586921-141075338	0	0	0	1.3	no
ENSG00000199197	7SK	18:1269176-1359630	0	0	0	1.31	no
ENSG00000199218	7SK	20:51588945-52107482	0	0	0	1.31	no
ENSG00000200379	7SK	3:55542335-56502391	0	0	0	1.31	no
ENSG00000200830	7SK	12:14656596-14720791	0	0	0	1.31	no
ENSG00000200783	7SK	17:70642088-71088832	0	0	0	1.31	no
ENSG00000200966	7SK	9:103340360-103350188	0	0	0	1.31	no
ENSG00000200895	7SK	6:132129155-132216295	0	0	0	1.31	no
ENSG00000200718	7SK	2:133174146-133429152	0	0	0	1.31	no
ENSG00000199691	7SK	20:37377084-37400834	0	0	0	1.31	no
ENSG00000199622	7SK	X:13587723-13651694	0	0	0	1.31	no
ENSG00000199319	7SK	3:142315228-142432506	0	0	0	1.31	no
ENSG00000199940	7SK	7:70597154-71178585	0	0	0	1.32	no
ENSG00000200091	7SK	6:76311224-76427997	0	0	0	1.32	no
ENSG00000200047	7SK	11:100554892-100861656	0	0	0	1.32	no
ENSG00000199719	7SK	20:18269120-18297640	0	0	0	1.32	no
ENSG00000199730	7SK	15:58887402-59042177	0	0	0	1.32	no
ENSG00000199883	7SK	11:16809214-17035959	0	0	0	1.32	no
ENSG00000252886	7SK	12:119772516-120079363	0	0	0	1.37	no
ENSG00000252879	7SK	1:212208918-212280742	0	0	0	1.37	no
ENSG00000252960	7SK	9:18473891-18910948	0	0	0	1.37	no
ENSG00000252794	7SK	5:164776035-165205694	0	0	0	1.37	no
ENSG00000252838	7SK	16:23399813-23464501	0	0	0	1.37	no
ENSG00000252854	7SK	13:46786082-46844757	0	0	0	1.37	no
ENSG00000253075	7SK	14:100842792-100996640	0	0	0	1.37	no
ENSG00000253001	7SK	4:164445869-165305202	0	0	0	1.38	no
ENSG00000253006	7SK	2:229888689-230136001	0	0	0	1.38	no
ENSG00000252982	7SK	3:173114073-174004434	0	0	0	1.38	no
ENSG00000253057	7SK	5:110831730-111353006	0	0	0	1.38	no
ENSG00000253019	7SK	4:152330367-152584784	0	0	0	1.38	no
ENSG00000252464	7SK	5:178029664-178057616	0	0	0	1.38	no
ENSG00000252396	7SK	1:237205504-237997288	0	0	0	1.38	no
ENSG00000252355	7SK	11:43380490-43515493	0	0	0	1.38	no
ENSG00000252360	7SK	6:136663874-136871792	0	0	0	1.38	no
ENSG00000252757	7SK	4:86936275-87515284	0	0	0	1.38	no
ENSG00000252711	7SK	6:47624171-47689757	0	0	0	1.38	no
ENSG00000252633	7SK	Y:7142012-7287850	0	0	0	1.38	no
ENSG00000252634	7SK	10:22045465-22292698	0	0	0	1.38	no
ENSG00000252656	7SK	1:144833167-145076186	0	0	0	1.38	no
ENSG00000252087	7SK	4:91048685-92523064	0	0	0	1.39	no
ENSG00000252084	7SK	1:242251688-242687998	0	0	0	1.39	no
ENSG00000251951	7SK	5:86263137-86433529	0	0	0	1.39	no
ENSG00000252028	7SK	3:177159708-177470093	0	0	0	1.39	no
ENSG00000252036	7SK	10:112404110-112599227	0	0	0	1.39	no
ENSG00000252292	7SK	10:87359311-88126250	0	0	0	1.39	no
ENSG00000252322	7SK	4:89442135-89629693	0	0	0	1.4	no
ENSG00000252233	7SK	4:140586921-141075338	0	0	0	1.4	no
ENSG00000251697	7SK	9:34398181-34520982	0	0	0	1.4	no
ENSG00000251714	7SK	4:182795590-183724177	0	0	0	1.4	no
ENSG00000251827	7SK	4:47596014-47840123	0	0	0	1.4	no
ENSG00000238875	7SK	22:40139048-40289868	0	0	0	1.44	no
ENSG00000238324	7SK	7:102389417-102715286	0	0	0	1.44	no
ENSG00000221399	7SK	8:144624279-144624570	0	0	0	null	null
ENSG00000121410	A1BG	19:58858171-58864865	0.94	8.58	-2.31	0.1	no	1
ENSG00000148584	A1CF	10:52499077-52645435	0	0	0	1.46	no	29974
ENSG00000196604	A26C1B	2:130831107-130886795	1.17	0.91	0.18	1.28	no	728378
ENSG00000134864	A2LD1	13:101183800-101241782	7.91	9.27	-0.21	1.37	no	87769
ENSG00000175899	A2M	12:9217772-9268825	36.93	219.89	-2.54	0.74	no	2
ENSG00000166535	A2ML1	12:8975173-9029379	1.24	0.2	0.9	0.3	no	144568
ENSG00000128274	A4GALT	22:43088126-43117304	12.02	16.92	-0.46	1.17	no
ENSG00000118017	A4GNT	3:137842559-137851229	0.04	0	0.05	1	no	51146
ENSG00000094914	AAAS	12:53701240-53715412	63.53	18.24	1.75	0.48	no	8086
ENSG00000081760	AACS	12:125549924-125627871	29.72	4.99	2.36	0.13	no	65985
ENSG00000250420	AACSL	5:178107231-178368084	0	0	0	1	no
ENSG00000114771	AADAC	3:151451703-151645963	0	0.53	-0.61	1.45	no	13
ENSG00000144959	AADACL1	3:172348038-172443930	31.14	14.32	1.07	0.79	no	57552
ENSG00000197953	AADACL2	3:151451703-151645963	0.09	0	0.13	1.31	no	344752
ENSG00000188984	AADACL3	1:12776117-12788726	0	0	0	1	no	126767
ENSG00000204518	AADACL4	1:12704565-12727097	0	0.03	-0.05	1	no	343066
ENSG00000109576	AADAT	4:170981372-171012850	18.51	1.81	2.79	0	yes	51166
ENSG00000103591	AAGAB	15:67493370-67547074	17.61	14.44	0.27	1.37	no	79719
ENSG00000115977	AAK1	2:69686413-70053596	14.37	2.42	2.17	0.01	yes	22848
ENSG00000127837	AAMP	2:219128849-219134980	353.39	77.68	2.17	0	yes	14
ENSG00000129673	AANAT	17:74449432-74466198	0	0.08	-0.11	0.48	no	15
ENSG00000090861	AARS	16:70286289-70323409	120.78	59.58	1.01	0.94	no	16
ENSG00000124608	AARS2	6:44238202-44346694	20.39	4.66	1.92	0.38	no	57505
ENSG00000108825	AARSD1	17:41102542-41132545	45.9	31.62	0.52	0.96	no	80755
ENSG00000157426	AASDH	4:57204455-57253666	5.91	2.86	0.84	0.69	no	132949
ENSG00000149313	AASDHPPT	11:105921824-105969419	8.92	8.81	0.02	1.48	no	60496
ENSG00000008311	AASS	7:121715700-121784334	26.59	2.34	3.05	0	yes	10157
ENSG00000108270	AATF	17:35306174-35414170	25.29	12.64	0.95	0.95	no	26574
ENSG00000181409	AATK	17:78234664-79329659	0	0	0	1.46	no	9625
ENSG00000244360	AB015752.1	8:91233715-91632298	0	0	0	1	no
ENSG00000254180	AB015752.3	8:91233715-91632298	0	0	0	1	no
ENSG00000253799	AB015752.4	8:91233715-91632298	0	0	0	1	no
ENSG00000223506	AB019437.56	14:107139421-107140367	0	0	0	1	no
ENSG00000187156	AB019438.55	14:106938444-106977000	0.44	0	0.53	0.48	no
ENSG00000228966	AB019438.63	14:106916021-106916980	0.23	0	0.3	1	no
ENSG00000228757	AB019438.66	14:106892324-106892465	0	0	0	1	no
ENSG00000214398	AB019439.1	14:106855899-106859367	0	0	0	1	no
ENSG00000231008	AB019439.2	14:106202679-106791536	0	0	0	1.28	no
ENSG00000211894	AB019439.3	14:106202679-106791536	0	0	0	1.34	no
ENSG00000238275	AB019439.68	14:106202679-106791536	0	0	0	1.44	no
ENSG00000221180	AB019440.1	14:106202679-106791536	0	0	0	1.32	no
ENSG00000235506	AB019440.30	14:106202679-106791536	0	0	0	1.4	no
ENSG00000225200	AB019441.29	14:106202679-106791536	0	0	0	1.26	no
ENSG00000183044	ABAT	16:8768421-8878432	12.75	3.08	1.75	0.34	no	18
ENSG00000165029	ABCA1	9:107543282-107691173	1.67	11.21	-2.19	0.17	no	19
ENSG00000154263	ABCA10	17:67143354-67323323	0.3	1.68	-1.04	0.25	no	10349
ENSG00000251595	ABCA11	4:262770-492945	0.7	0.56	0.12	1.39	no
ENSG00000144452	ABCA12	2:215796265-216003151	0.39	0	0.47	0.12	no	26154
ENSG00000179869	ABCA13	7:48211054-48687092	0.04	0.3	-0.33	0.16	no	154664
ENSG00000238098	ABCA17P	16:2325876-2476700	1.08	0	1.05	0.41	no
ENSG00000107331	ABCA2	9:139901685-139931234	127.8	32.3	1.95	0.24	no	20
ENSG00000167972	ABCA3	16:2325876-2476700	10.6	0.9	2.61	0	yes	21
ENSG00000198691	ABCA4	1:94458392-94586688	0.45	1.23	-0.62	0.77	no	24
ENSG00000154265	ABCA5	17:67143354-67323323	2.12	1.36	0.4	1.1	no	23461
ENSG00000154262	ABCA6	17:67074846-67138015	0	0.89	-0.92	0.24	no	23460
ENSG00000064687	ABCA7	19:781002-1174282	0	0	0	1.46	no	10347
ENSG00000141338	ABCA8	17:66863432-66951533	0	0.03	-0.04	0.45	no	10351
ENSG00000154258	ABCA9	17:66970628-67057136	0.02	0.31	-0.36	0.03	no	10350
ENSG00000085563	ABCB1	7:87031012-87461611	0	0.07	-0.09	1.48	no	5243
ENSG00000135776	ABCB10	1:229652328-229694442	4.42	6.26	-0.42	1.21	no	23456
ENSG00000073734	ABCB11	2:169778563-169887832	12.81	0.03	3.75	0	yes	8647
ENSG00000005471	ABCB4	7:87031012-87461611	0.99	1.31	-0.22	1.48	no	5244
ENSG00000004846	ABCB5	7:20654829-20816658	0.82	0.62	0.17	1.24	no	340273
ENSG00000115657	ABCB6	2:220074489-220094439	121.37	16.81	2.78	0	yes	10058
ENSG00000131269	ABCB7	X:74273108-74376132	12.25	6.72	0.78	0.85	no	22
ENSG00000197150	ABCB8	7:150725509-150744869	51.23	16.76	1.56	0.04	no	11194
ENSG00000150967	ABCB9	12:123413540-123464588	18.4	4.39	1.85	0.07	no	23457
ENSG00000103222	ABCC1	16:16043433-16236931	15.9	16.91	-0.08	1.44	no	4363
ENSG00000121270	ABCC11	16:48200820-48389415	64.31	0.01	6.01	1.48	no	85320
ENSG00000140798	ABCC12	16:48116883-48180681	0.21	0	0.27	0.17	no	94160
ENSG00000243064	ABCC13	21:15608526-15735078	0	0	0	1	no
ENSG00000023839	ABCC2	10:101542488-101611949	0.44	0.56	-0.11	1.39	no	1244
ENSG00000108846	ABCC3	17:48712137-48769063	1.47	36.76	-3.94	0	yes	8714
ENSG00000125257	ABCC4	13:95672082-95953687	14.1	4.14	1.55	0.3	no	10257
ENSG00000114770	ABCC5	3:183637721-183735803	44.8	32.85	0.44	1.15	no	10057
ENSG00000091262	ABCC6	16:16243421-16317328	0.07	0.13	-0.08	1.04	no	368
ENSG00000006071	ABCC8	11:17414431-17498449	0	0	0	1.46	no	6833
ENSG00000069431	ABCC9	12:21950322-22094336	1.55	1.37	0.11	1.41	no	10060
ENSG00000215151	ABCD1P2	10:38894263-38898740	0	0	0	1	no
ENSG00000225293	ABCD1P4	22:16868419-16871613	0	0	0	1	no
ENSG00000173208	ABCD2	12:39945034-40013843	0.02	0.31	-0.36	0.21	no	225
ENSG00000117528	ABCD3	1:94883932-94984222	15.38	8.16	0.84	0.82	no	5825
ENSG00000119688	ABCD4	14:74752125-74769759	68.89	44.51	0.62	0.64	no	5826
ENSG00000204574	ABCF1	6:30539152-30564956	65.35	30.23	1.09	0.48	no	23
ENSG00000206490	ABCF1	HSCHR6_MHC_QBL:30528661-30554466	0	0	0	1	no
ENSG00000225989	ABCF1	HSCHR6_MHC_SSTO:30530572-30556377	0	0	0	1	no
ENSG00000231129	ABCF1	HSCHR6_MHC_MANN:30583827-30609632	0	0	0	1	no
ENSG00000232169	ABCF1	HSCHR6_MHC_DBB:30529390-30555197	0	0	0	1	no
ENSG00000236149	ABCF1	HSCHR6_MHC_COX:30528999-30554805	0	0	0	1	no
ENSG00000236342	ABCF1	HSCHR6_MHC_MCF:30617609-30643414	0	0	0	1	no
ENSG00000033050	ABCF2	7:150904922-150924316	41.48	14.24	1.48	0.47	no	10061
ENSG00000160179	ABCG1	21:43619798-43720714	22.28	12.17	0.82	0.71	no	9619
ENSG00000118777	ABCG2	4:89011415-89152474	0.17	0.61	-0.47	0.5	no	9429
ENSG00000172350	ABCG4	11:119019749-119033372	0.23	0.29	-0.07	1.35	no	64137
ENSG00000138075	ABCG5	2:44039610-44066004	0.02	0	0.03	1	no	64240
ENSG00000143921	ABCG8	2:44066102-44105605	0	0	0	1	no	64241
ENSG00000143994	ABHD1	2:27346656-27357543	19.08	0.2	4.07	0	yes	84696
ENSG00000144827	ABHD10	3:111697856-111712210	25.8	11.88	1.06	0.61	no	55347
ENSG00000106077	ABHD11	7:73150423-73153197	96.94	21.11	2.15	0.13	no	83451
ENSG00000100997	ABHD12	20:25228704-25371619	140.67	30.23	2.18	0.05	no	26090
ENSG00000131969	ABHD12B	14:51163431-51411234	0	0	0	1.46	no	145447
ENSG00000139826	ABHD13	13:108870726-108886603	1.88	2.94	-0.45	1.22	no	84945
ENSG00000168792	ABHD15	17:27887690-27894042	2.59	5.18	-0.78	1.03	no	116236
ENSG00000140526	ABHD2	15:89631404-89745591	30.79	26.98	0.18	1.4	no	11057
ENSG00000158201	ABHD3	18:19230857-19284766	22.35	15.95	0.46	1.26	no	171586
ENSG00000100439	ABHD4	14:23067145-23082121	24.9	12.14	0.98	0.69	no	63874
ENSG00000011198	ABHD5	3:43328003-43775863	5.19	12.24	-1.1	0.85	no	51099
ENSG00000163686	ABHD6	3:58223232-58281420	12.38	3.48	1.58	0.45	no	57406
ENSG00000127220	ABHD8	19:17402940-17414282	13.97	4.88	1.35	0.71	no	79575
ENSG00000136754	ABI1	10:26986587-27149959	20.32	38.26	-0.88	1.37	no	10006
ENSG00000138443	ABI2	2:204192941-204400133	11.11	10.13	0.12	1.4	no	10152
ENSG00000108798	ABI3	17:47280152-47300587	2.22	9.8	-1.75	0.43	no	51225
ENSG00000154175	ABI3BP	3:100467999-100712359	0.21	47.72	-5.33	0.65	no	25890
ENSG00000097007	ABL1	9:133589332-133763062	318.15	869.59	-1.45	1.03	no	25
ENSG00000143322	ABL2	1:179068461-179198819	4.56	3.82	0.21	1.3	no	27
ENSG00000163995	ABLIM2	4:7967038-8160559	2.3	2.63	-0.14	1.35	no	84448
ENSG00000173210	ABLIM3	5:148521045-148721365	16.14	6.51	1.19	0.39	no	22885
ENSG00000175164	ABO	9:136130562-136150630	0.16	1.04	-0.81	0.44	no
ENSG00000002726	ABP1	7:150521714-150558592	0.12	0.45	-0.38	0.34	no	26
ENSG00000159842	ABR	17:906757-1083131	23.91	37.51	-0.63	1.02	no	29
ENSG00000174429	ABRA	8:107771710-107782473	0	0.02	-0.03	1	no	137735
ENSG00000146109	ABT1	6:26597179-26600278	15.06	6.84	1.04	0.9	no	29777
ENSG00000114626	ABTB1	3:127391777-127399763	33.67	40.72	-0.27	1.18	no	80325
ENSG00000166016	ABTB2	11:34172534-34379581	11.24	1	2.61	0.06	no	25841
ENSG00000221486	AC000003.1	17:9813925-10101868	0	0	0	1.32	no
ENSG00000221069	AC000029.1	22:23401592-23487208	0	0	0	1.32	no
ENSG00000239800	AC000029.2	22:23401592-23487208	0	0	0	1.44	no
ENSG00000224381	AC000035.3	22:29867929-29874059	2.34	0	1.74	0.46	no
ENSG00000225929	AC000036.4	22:51174252-51176567	0.12	0.03	0.13	1	no
ENSG00000099882	AC000036.5	22:51112842-51171726	7.24	10.9	-0.53	null	null
ENSG00000242156	AC000041.8	22:29723668-29819182	6744.62	3680.37	0.87	1.15	no
ENSG00000223584	AC000059.1	7:89964536-90839905	0	0	0	1.28	no
ENSG00000225007	AC000067.1	22:19611790-19842462	0	0	0	1.26	no
ENSG00000250369	AC000068.1	22:19318220-19554330	0	0	0	1.39	no
ENSG00000185065	AC000068.5	22:19318220-19554330	1.29	0.28	0.84	0.55	no
ENSG00000230485	AC000077.2	22:19611790-19842462	0	0	0	1.28	no
ENSG00000248786	AC000079.1	22:19318220-19554330	0	0	0	1.34	no
ENSG00000230194	AC000081.2	22:19166985-19279239	0	0	0	1.28	no
ENSG00000227127	AC000086.1	22:19611790-19842462	0	0.07	-0.09	0	no
ENSG00000235776	AC000089.3	22:19611790-19842462	38.52	17.87	1.07	0.95	no
ENSG00000244296	AC000092.1	22:19318220-19554330	0	0	0	1.36	no
ENSG00000228287	AC000093.3	22:19611790-19842462	0	0	0	1.29	no
ENSG00000233471	AC000094.3	22:19166985-19279239	0.04	0	0.06	0	no
ENSG00000241527	AC000095.8	22:19019076-19022077	0.16	0	0.22	0.56	no
ENSG00000236340	AC000099.1	7:126078651-126893348	0	0	0	1.4	no
ENSG00000236105	AC000110.1	7:126935673-126936257	11.7	9.32	0.3	1.38	no
ENSG00000232661	AC000111.3	7:117119357-117308719	0	0	0	1.41	no
ENSG00000237974	AC000111.4	7:117119357-117308719	0	0	0	1.44	no
ENSG00000234001	AC000111.5	7:117119357-117308719	0	0	0	1.42	no
ENSG00000083622	AC000111.6	7:117119357-117308719	0	0	0	1.45	no
ENSG00000243107	AC000120.7	7:91828282-91875480	2.05	0.71	0.84	0.83	no
ENSG00000240720	AC000120.8	7:91741464-91810039	0.46	0.38	0.09	1.41	no	401387
ENSG00000224138	AC000123.4	7:126986843-127071978	0.31	0.63	-0.31	1.19	no
ENSG00000226770	AC000124.1	7:127116936-127125858	0.08	0	0.11	1	no
ENSG00000230820	AC000362.1	7:126078651-126893348	0	0	0	1.28	no
ENSG00000230206	AC000364.1	7:126078651-126893348	0	0	0	1.28	no
ENSG00000224981	AC000367.1	7:126078651-126893348	0	0	0	1.26	no
ENSG00000241921	AC000370.2	7:126019023-126064239	0	0	0	1	no
ENSG00000227249	AC000374.1	7:126078651-126893348	0	0	0	1.29	no
ENSG00000253909	AC002055.1	22:51195375-51239737	5.96	6.28	-0.07	1.47	no
ENSG00000184319	AC002055.4	22:51195375-51239737	29.9	23.83	0.32	1.26	no
ENSG00000213683	AC002056.3	22:51193102-51193862	9.87	7.61	0.34	1.36	no
ENSG00000227646	AC002064.3	7:89511666-89870091	6.01	0	2.81	0.32	no
ENSG00000234459	AC002064.4	7:89874487-89940377	0	0	0	1.42	no
ENSG00000225498	AC002064.5	7:89941809-89951906	0	0.76	-0.82	0.48	no
ENSG00000237813	AC002066.1	7:115850546-116148595	0.31	0	0.39	0.57	no
ENSG00000216076	AC002066.2	7:115850546-116148595	0	0	0	1.32	no
ENSG00000228928	AC002069.5	7:88194107-88195596	0.1	0	0.14	1	no
ENSG00000235639	AC002069.6	7:88141343-88142502	0	0	0	1	no
ENSG00000225701	AC002069.7	7:88078102-88078332	0	0	0	1	no
ENSG00000222647	AC002070.1	12:119772516-120079363	0	0	0	1.27	no
ENSG00000242313	AC002073.3	22:31608224-31676066	0	0	0	1.43	no
ENSG00000184726	AC002073.4	22:31556137-31603004	0	0	0	1.31	no
ENSG00000225898	AC002075.3	7:93220884-93540577	0	0	0	1.27	no
ENSG00000237729	AC002075.4	7:93220884-93540577	0.95	0	0.96	0.02	no
ENSG00000234695	AC002076.10	7:93220884-93540577	0	0	0	1.42	no
ENSG00000213483	AC002076.9	7:93220884-93540577	0	0	0	1.32	no
ENSG00000203470	AC002094.1	17:26684645-26733228	0	0	0	1.31	no
ENSG00000203475	AC002094.2	17:26684645-26733228	0	0	0	1.31	no
ENSG00000203472	AC002094.3	17:26684645-26733228	0	0	0	1.31	no
ENSG00000203474	AC002094.4	17:26684645-26733228	0	0	0	1.31	no
ENSG00000225996	AC002094.5	17:26684645-26733228	0	0	0	1.27	no
ENSG00000224910	AC002115.5	19:36088808-36092403	0	0	0	1	no
ENSG00000089336	AC002115.6	19:36103645-36116251	15.87	3.82	1.81	0.14	no
ENSG00000226510	AC002115.7	19:36157714-36169367	0	0	0	1.27	no
ENSG00000224505	AC002117.1	17:43224683-43236822	0	0	0	1.26	no
ENSG00000064489	AC002126.5	19:19256375-19314238	22.38	11.4	0.91	null	null
ENSG00000227979	AC002127.2	7:88339944-88386039	0	0	0	1	no
ENSG00000233420	AC002127.4	7:88339944-88386039	0	0	0	1	no
ENSG00000250593	AC002303.1	16:27413685-27464714	0	0	0	1.39	no
ENSG00000235560	AC002310.1	16:30546393-30548465	0	0	0	1	no
ENSG00000245600	AC002310.2	16:30538238-30546239	0	0	0	1.36	no
ENSG00000239791	AC002310.7	16:30581027-30597092	0	0	0	1.44	no
ENSG00000226120	AC002314.2	19:36195428-36207940	0	0	0	1.27	no
ENSG00000241762	AC002314.3	19:36195428-36207940	0	0	0	1.43	no
ENSG00000215611	AC002321.1	GL000201.1:26340-27637	0	0	0	1	no
ENSG00000215616	AC002321.2	GL000201.1:3904-22432	0	0	0	1	no
ENSG00000221481	AC002331.1	16:26658198-26658270	0	0	0	1	no
ENSG00000236481	AC002331.1	16:26596075-26606134	0	0	0	1	no
ENSG00000249095	AC002347.1	17:10286460-10527704	0	0	0	1	no
ENSG00000205351	AC002347.2	17:10698229-10707354	0.04	0	0.06	1	no
ENSG00000185847	AC002351.1	12:111374405-111375255	0.91	0	0.93	1	no
ENSG00000249651	AC002359.1	X:9983601-10112518	0	0	0	1.36	no
ENSG00000234469	AC002365.2	X:9935439-9935976	0.19	0	0.25	1	no
ENSG00000230326	AC002365.2	X:9754495-9917483	0	0	0	1.28	no
ENSG00000225076	AC002365.4	X:9983601-10112518	0	0	0	1.26	no
ENSG00000232392	AC002366.3	X:11155662-11683821	0	0	0	1.28	no
ENSG00000176970	AC002368.2	X:147546209-147546948	0.33	0.94	-0.55	0.93	no
ENSG00000223516	AC002368.3	X:147582138-148082193	0	0	0	1.28	no
ENSG00000237741	AC002368.4	X:147579632-147582135	0	0	0	1	no
ENSG00000227863	AC002383.2	7:89073285-89123576	0	0	0	1	no
ENSG00000230941	AC002386.1	7:108962376-108966372	0	0	0	1	no
ENSG00000225872	AC002398.5	19:36279777-36288787	0	0.07	-0.1	1	no
ENSG00000245868	AC002400.1	16:23474862-23521815	0	0	0	1.37	no
ENSG00000236472	AC002401.1	17:48211103-48227991	0	0	0	1.4	no
ENSG00000224908	AC002407.1	X:133300711-133300962	0	7.73	-3.13	1	no
ENSG00000232664	AC002407.2	X:133338382-133339857	0	0	0	1	no
ENSG00000231153	AC002429.4	7:94536513-94925725	0	0	0	1.28	no
ENSG00000236197	AC002429.5	7:94536513-94925725	0.03	0	0.04	0	no
ENSG00000248129	AC002450.1	7:95749531-95951448	0	0	0	1.35	no
ENSG00000231170	AC002451.3	7:95225993-95243031	0	1.57	-1.36	1	no
ENSG00000237819	AC002454.1	7:92234234-92546501	0	0	0	1.41	no
ENSG00000223969	AC002456.2	7:89964536-90839905	2.98	0.35	1.56	0.38	no
ENSG00000249009	AC002457.1	7:87031012-87461611	0	0	0	1.35	no
ENSG00000226254	AC002458.1	7:89964536-90839905	0	0	0	1.27	no
ENSG00000238252	AC002463.2	7:112258125-112260698	0.21	0	0.27	0.57	no
ENSG00000223646	AC002463.3	7:112262432-112348135	0.12	0	0.16	0.56	no
ENSG00000241162	AC002464.1	6:110745889-110797844	0	0	0	1.42	no
ENSG00000238202	AC002465.2	7:116916684-116963343	0	0	0	1.44	no
ENSG00000241292	AC002467.5	7:107383246-107400131	0	0	0	1.42	no
ENSG00000241764	AC002467.7	7:107383246-107400131	4.99	3.49	0.42	1.28	no
ENSG00000238033	AC002480.2	7:22459062-22705152	0	0	0	1.44	no
ENSG00000232759	AC002480.3	7:22459062-22705152	0	0.6	-0.68	0.45	no
ENSG00000232949	AC002480.4	7:22459062-22705152	0	1.03	-1.02	0.49	no
ENSG00000225541	AC002480.5	7:22459062-22705152	0.07	0.45	-0.44	0.55	no
ENSG00000235058	AC002481.5	3:50378536-50384283	0	0	0	1.42	no
ENSG00000221281	AC002485.1	6:67069317-67069392	0	0	0	1	no
ENSG00000231525	AC002486.2	7:20628612-20629708	0	0	0	1	no
ENSG00000223866	AC002486.3	7:20654829-20816658	0	0	0	1.27	no
ENSG00000240439	AC002504.1	X:25078765-25079056	0	0	0	1	no
ENSG00000185897	AC002511.1	19:35849487-35851387	0.29	0.15	0.17	1	no	2865
ENSG00000205188	AC002511.1	19:35897486-35900395	0	0	0	1	no
ENSG00000233214	AC002511.2	19:35914963-35915554	6.36	0	2.88	0.45	no
ENSG00000233174	AC002511.2	19:35911882-35912179	0	0	0	1	no
ENSG00000232680	AC002511.3	19:35923858-35924720	7.45	0.36	2.63	0.14	no
ENSG00000242186	AC002523.1	X:148138245-148138696	0	0	0	1	no
ENSG00000230258	AC002539.1	17:68013464-68131744	0	0	0	1	no
ENSG00000227532	AC002542.2	7:116592499-116870157	0	0	0	1.29	no
ENSG00000235945	AC002543.2	7:116451123-116559315	0.06	0	0.08	0.57	no
ENSG00000227782	AC002553.2	17:15468797-16119010	0	0	0	1.29	no
ENSG00000243686	AC002553.2	17:15468797-16119010	0	0	0	1.36	no
ENSG00000233979	AC002553.4	17:15468797-16119010	0	0	0	1.42	no
ENSG00000221016	AC002558.1	17:45099552-45281324	0	0	0	1	no
ENSG00000249938	AC002558.2	17:45099552-45281324	0	0	0	1	no
ENSG00000249217	AC002565.1	16:24715880-24721546	0	0	0	1	no
ENSG00000221259	AC002978.1	12:111471828-111788356	0	0	0	1.32	no
ENSG00000221386	AC002979.1	12:111471828-111788356	0	0	0	1.33	no
ENSG00000252111	AC002981.2	X:12156584-12742642	0	0	0	1.39	no
ENSG00000230808	AC002990.1	16:20015724-20114175	0	0	0	1	no
ENSG00000252586	AC002992.1	Y:14474826-14532255	0	0	0	1.38	no
ENSG00000239204	AC002992.4	Y:14460539-14468226	0	0	0	1	no
ENSG00000196861	AC002994.1	17:59667793-59668563	0	0	0	1.31	no
ENSG00000246220	AC003002.1	19:57922528-57939798	0	0	0	1.36	no
ENSG00000226469	AC003029.4	12:112364821-112366821	0.46	0	0.55	0.46	no
ENSG00000245833	AC003030.1	19:19431613-19619740	0	0	0	1.37	no
ENSG00000237411	AC003043.2	17:42396992-42402238	0	0	0	1.41	no
ENSG00000225835	AC003043.3	17:42442381-42442579	0	0	0	1	no
ENSG00000214684	AC003045.1	7:117080035-117080834	0	0	0	1	no
ENSG00000230519	AC003050.1	7:125588384-125753537	0	0	0	1	no
ENSG00000227517	AC003051.1	17:67590925-67624492	0.04	0	0.05	1	no
ENSG00000185602	AC003070.2	HSCHR17_1:43471273-43510270	0	0	0	1	no
ENSG00000237773	AC003075.4	7:17319457-17385776	0.44	1.31	-0.68	0.93	no
ENSG00000225572	AC003077.1	7:111366167-111846466	0	0	0	1.26	no
ENSG00000203505	AC003079.1	7:95107755-95169544	0	0	0	1	no
ENSG00000234358	AC003080.4	7:111366167-111846466	0	0	0	1.42	no
ENSG00000234826	AC003084.2	7:117638911-117644099	0	0	0	1	no
ENSG00000231328	AC003087.4	7:23749785-23872132	0	0	0	1.28	no
ENSG00000226965	AC003088.1	7:110072295-110174811	0	0	0	1.27	no
ENSG00000223561	AC003090.1	7:25632970-25829649	0.47	0.07	0.46	0.33	no
ENSG00000236453	AC003092.1	7:93652144-93695973	0.11	0.1	0.01	1	no
ENSG00000236938	AC003092.2	7:93701070-93706469	0	0	0	1	no
ENSG00000239931	AC003099.1	4:107842958-108223027	0	0	0	1.45	no
ENSG00000241389	AC003099.2	4:107842958-108223027	0	0	0	1.42	no
ENSG00000228768	AC003101.1	17:29898160-29902678	0	0	0	1	no
ENSG00000239595	AC003101.2	17:29718641-29865236	0	0	0	1.44	no
ENSG00000225445	AC003102.3	17:42384667-42396038	2.15	0	1.65	0.47	no
ENSG00000236194	AC003104.1	17:40351185-40428725	0	0	0	1.4	no
ENSG00000239601	AC003111.1	19:15418779-15419103	0	0	0	1	no
ENSG00000240004	AC003111.2	19:15418446-15418645	0	0	0	1	no
ENSG00000221278	AC003658.1	X:14783096-14783239	0	0	0	1	no
ENSG00000234634	AC003664.1	17:13202500-13210077	0	0	0	1	no
ENSG00000234494	AC003665.1	17:45973515-46018776	2.61	1.35	0.62	0.86	no
ENSG00000222133	AC003666.1	X:10125023-10205700	0	0	0	1.27	no
ENSG00000247474	AC003682.1	19:58071346-58075488	0	0	0	1	no
ENSG00000251369	AC003682.2	19:58053207-58071231	1.36	0.15	1.04	0.36	no	162972
ENSG00000241422	AC003684.1	X:9369856-9369993	0	0	0	1	no
ENSG00000242205	AC003684.2	X:9370134-9370504	0	0	0	1	no
ENSG00000240830	AC003950.1	17:55296495-55296557	0	0	0	1	no
ENSG00000230792	AC003950.2	17:55208907-55209762	0	0	0	1	no
ENSG00000237229	AC003956.2	19:15251915-15252861	0	0	0	1	no
ENSG00000225438	AC003958.1	17:39558667-39581301	0	0	0	1	no
ENSG00000234859	AC003958.2	17:39558667-39581301	0	0	0	1	no
ENSG00000233014	AC003958.5	17:39479678-39485797	0	0	0	1	no
ENSG00000108516	AC003958.6	17:39490883-39491985	0	0	0	1	no
ENSG00000229966	AC003963.1	17:43324750-43394414	0	0	0	1.28	no
ENSG00000250018	AC003963.2	17:43324750-43394414	0	0	0	1.35	no
ENSG00000250450	AC003967.1	19:19375173-19384074	0	0	0	1.39	no
ENSG00000221418	AC003968.1	7:125588384-125753537	0	0	0	1	no
ENSG00000235139	AC003984.1	7:84161791-84213638	0	0	0	1	no
ENSG00000233824	AC003985.1	7:25360920-25366434	0	0	0	1.41	no
ENSG00000229533	AC003986.5	7:19183915-19185876	0	0	0	1	no
ENSG00000232821	AC003986.6	7:19060613-19157295	0	0.29	-0.36	0.48	no
ENSG00000236536	AC003986.7	7:19159555-19161539	0	0.1	-0.14	1	no
ENSG00000234223	AC003988.1	7:79875724-79941772	0	0	0	1	no
ENSG00000228113	AC003991.3	7:87861325-87936209	0	0	0	1.29	no
ENSG00000221558	AC004001.1	7:111366167-111846466	0	0	0	1.27	no
ENSG00000228711	AC004006.2	7:82219097-82291258	0	0	0	1	no
ENSG00000224322	AC004009.3	7:27401461-27449557	0.26	0	0.33	null	null
ENSG00000233942	AC004012.1	7:95101146-95103310	0	0	0	1	no
ENSG00000229603	AC004014.3	7:108549509-108592723	0	0	0	1	no
ENSG00000227968	AC004014.4	7:108634087-108635086	0.22	0.25	-0.04	1	no
ENSG00000238976	AC004016.1	7:24836157-25021253	0	0	0	1.45	no
ENSG00000234999	AC004016.2	7:24836157-25021253	0	0.63	-0.7	0.54	no
ENSG00000249233	AC004017.1	19:58208734-58220579	0.1	0.18	-0.11	1.21	no
ENSG00000229492	AC004019.10	22:17840836-18033845	0	0	0	1.29	no
ENSG00000236754	AC004019.13	22:18043138-18073647	0.25	0.12	0.16	1.1	no
ENSG00000228045	AC004019.16	22:17840836-18033845	0	0	0	1.29	no
ENSG00000232305	AC004019.17	22:17840836-18033845	0	0	0	1.28	no
ENSG00000237160	AC004022.7	7:94977557-94978545	0	0	0	1	no
ENSG00000228751	AC004022.8	7:94979475-94980541	0	0	0	1	no
ENSG00000232055	AC004034.1	16:2961979-3001208	0.78	0	0.84	0.54	no
ENSG00000242303	AC004034.2	16:2961979-3001208	0	0	0	1.43	no
ENSG00000223442	AC004041.2	5:131877135-131999964	0	0	0	1.28	no
ENSG00000251441	AC004049.2	4:113196782-113363776	0.38	0.14	0.28	1.48	no
ENSG00000248697	AC004049.3	4:113377079-113378941	3.6	1.55	0.85	0.98	no
ENSG00000249465	AC004051.1	4:110267481-110268615	0.24	0.52	-0.29	1.1	no
ENSG00000246774	AC004051.2	4:110224190-110237291	0	0	0	1	no
ENSG00000245384	AC004053.1	4:105389468-106041157	0	0	0	1.37	no
ENSG00000248984	AC004054.1	4:91048685-92523064	0	0	0	1.35	no
ENSG00000251483	AC004062.1	4:111866267-111866955	0.12	0	0.17	1	no
ENSG00000251312	AC004062.2	4:111984702-111985392	0	0	0	1	no
ENSG00000250670	AC004063.1	4:105389468-106041157	0	0	0	1.39	no
ENSG00000245205	AC004066.1	4:106405804-106407514	0	0	0	1	no
ENSG00000249264	AC004066.1	4:106405804-106407514	0	0	0	1	no
ENSG00000216425	AC004066.2	4:106447752-106448554	0.2	0	0.26	1	no
ENSG00000250522	AC004066.3	4:106461346-106473512	0	0	0	1.39	no
ENSG00000249885	AC004066.5	4:106473776-106943635	12.65	0	3.77	0.45	no
ENSG00000248785	AC004067.4	4:110481360-110624739	0.66	7.65	-2.38	0.04	no
ENSG00000251473	AC004069.1	4:105389468-106041157	0	0	0	1.4	no
ENSG00000251259	AC004069.2	4:106058436-106061776	2.48	1.37	0.56	1.18	no
ENSG00000251586	AC004069.3	4:106067031-106200973	0	0	0	1.4	no
ENSG00000231110	AC004070.1	X:139298186-139298956	0	0	0	1	no
ENSG00000230665	AC004073.1	X:73616703-73619385	0.03	0	0.04	1	no
ENSG00000241793	AC004073.1	X:73640637-73753752	0	0	0	1.43	no
ENSG00000213695	AC004073.2	X:73629352-73629935	0.32	0.21	0.13	1	no
ENSG00000231206	AC004073.4	X:73640637-73753752	0	0	0	1.28	no
ENSG00000225664	AC004074.1	X:72494617-72495355	0	0	0	1	no
ENSG00000230311	AC004074.3	X:72442959-72443397	64.73	38.71	0.73	1.18	no
ENSG00000237014	AC004074.4	X:72457482-72458545	0	0	0	1	no
ENSG00000214869	AC004079.4	7:27063355-27064528	0	0	0	1	no
ENSG00000253850	AC004080.12	7:27145808-27197555	0.18	0	0.23	1.38	no
ENSG00000235345	AC004080.14	7:27145808-27197555	0	0	0	1.4	no
ENSG00000253289	AC004080.15	7:27202056-27219880	0	0.02	-0.03	0	no
ENSG00000253769	AC004080.17	7:27233121-27246878	0	1.09	-1.06	0.23	no
ENSG00000254379	AC004080.22	7:27233121-27246878	0	0.55	-0.63	0.49	no
ENSG00000089009	AC004086.1	12:112842996-112847443	298.52	57.79	2.35	0.07	no	6128
ENSG00000242587	AC004112.1	7:111846642-112049678	0	0	0	1.43	no
ENSG00000244448	AC004112.3	7:111846642-112049678	0	0	0	1.37	no
ENSG00000226851	AC004112.4	7:111846642-112049678	0	0	0	1.26	no
ENSG00000232922	AC004112.5	7:111846642-112049678	0	0.21	-0.28	0.58	no
ENSG00000230999	AC004112.6	7:111846642-112049678	0	0	0	1.28	no
ENSG00000236232	AC004112.7	7:111846642-112049678	0	0	0	1.4	no
ENSG00000245682	AC004128.1	7:92234234-92546501	0	0	0	1.36	no
ENSG00000234406	AC004129.7	7:25225241-25228343	0	0	0	1	no
ENSG00000234922	AC004129.8	7:25305542-25305909	0	0	0	1	no
ENSG00000213798	AC004129.9	7:25251785-25252584	0	0	0	1	no
ENSG00000245181	AC004134.1	17:33914281-34053434	0	0	0	1.37	no
ENSG00000215099	AC004148.1	17:5289345-5342471	2.18	1.61	0.29	1.35	no
ENSG00000230853	AC004159.1	7:79725915-79726531	0	0	0	1	no
ENSG00000230435	AC004160.4	7:11232992-11871824	0	0.29	-0.37	1.08	no
ENSG00000232199	AC004161.4	7:109638490-109639681	0	0	0	1	no
ENSG00000184616	AC004166.6	7:74306897-74331163	0.42	0.13	0.34	0.74	no
ENSG00000247073	AC004221.1	19:1248551-1259141	0	0	0	1.37	no
ENSG00000244587	AC004222.1	17:29421944-29709134	0	0	0	1.37	no
ENSG00000224113	AC004223.1	17:33332274-33416334	1.49	0.89	0.4	1.21	no
ENSG00000234477	AC004231.2	17:39077681-39132178	0	0	0	1.42	no
ENSG00000230612	AC004237.1	5:132024372-132073330	0	0	0	1.28	no
ENSG00000227601	AC004240.2	7:117329766-117514193	0	0	0	1.29	no
ENSG00000249687	AC004241.1	12:48128454-48152861	0	0	0	1.36	no
ENSG00000226593	AC004258.1	19:1275437-1279242	39.59	13.11	1.52	0.67	no
ENSG00000243937	AC004381.3	16:20733677-20733733	0	0	0	1	no
ENSG00000244093	AC004381.4	16:20733606-20733677	0	0	0	1	no
ENSG00000240262	AC004383.1	X:133660310-133660450	0	0	0	1	no
ENSG00000226107	AC004383.3	X:133656731-133657020	1.21	0	1.14	1	no
ENSG00000223749	AC004383.4	X:133677366-133680741	0.92	4.3	-1.46	1.23	no
ENSG00000227060	AC004383.5	X:133684002-133693953	0.11	0	0.16	0.57	no
ENSG00000244416	AC004386.1	X:73462443-73462739	0	0	0	1	no
ENSG00000226515	AC004386.3	X:73562547-73562695	0	0	0	1	no
ENSG00000213269	AC004386.4	X:73595959-73596720	0.21	0.27	-0.07	1	no
ENSG00000005206	AC004410.1	19:2164147-3062964	0	0	0	1.46	no	56928
ENSG00000245755	AC004447.1	19:19101696-19144380	0	0	0	1.36	no
ENSG00000240117	AC004448.1	17:19342455-19364048	0	0	0	1.44	no
ENSG00000227078	AC004448.2	17:19322347-19327670	0.4	0	0.48	1	no
ENSG00000189343	AC004448.3	17:19342455-19364048	1610.33	342.47	2.23	0.63	no
ENSG00000228331	AC004448.4	17:19400255-19400842	0	0	0	1	no
ENSG00000235979	AC004448.5	17:19342455-19364048	0.7	0	0.77	0.53	no
ENSG00000232820	AC004448.6	17:19374431-19396222	0	0	0	1	no
ENSG00000231477	AC004448.7	17:19342455-19364048	0	0	0	1.28	no
ENSG00000196614	AC004449.1	19:644370-647309	0.64	0.09	0.59	0.41	no
ENSG00000146677	AC004453.8	7:44421968-44530479	2421.32	558.77	2.11	0.39	no
ENSG00000181211	AC004455.1	7:43152197-43602938	0	0	0	1.45	no
ENSG00000238385	AC004458.3	7:96097642-96097734	0	0	0	1	no
ENSG00000203289	AC004460.1	15:31008517-31061502	0.77	0.47	0.27	1.23	no
ENSG00000221379	AC004460.2	15:31089562-31093932	0	0	0	1	no
ENSG00000241266	AC004460.3	15:31089562-31093932	0	0	0	1	no
ENSG00000103832	AC004460.4	15:31089562-31093932	0.02	0.21	-0.24	1	no
ENSG00000237347	AC004461.4	22:19023798-19112016	0.33	0	0.41	0.54	no
ENSG00000249108	AC004463.1	22:19166985-19279239	0	0.02	-0.03	0.55	no
ENSG00000182490	AC004471.1	22:19117791-19132197	0	0	0	1.45	no
ENSG00000223461	AC004471.9	22:19023798-19112016	1.61	0	1.39	0.48	no
ENSG00000228944	AC004485.3	7:24236280-24295338	0	0	0	1	no
ENSG00000246306	AC004490.1	19:2164147-3062964	0	0	0	1.36	no
ENSG00000234432	AC004490.2	19:2164147-3062964	0	0	0	1.42	no
ENSG00000221356	AC004492.1	7:106809405-107218906	0	0	0	1.33	no
ENSG00000164241	AC004507.1	5:126381050-126409172	0.02	0.2	-0.23	0.44	no
ENSG00000250388	AC004510.1	19:15939756-15947130	0	0	0	1	no
ENSG00000248453	AC004510.2	19:15947286-15947865	0	0	0	1	no
ENSG00000253272	AC004522.1	7:99578384-99585164	695.17	0.39	8.97	0	yes
ENSG00000236414	AC004535.2	7:10742302-10747033	0	0	0	1	no
ENSG00000226827	AC004538.2	7:11232992-11871824	0.07	0	0.1	0	no
ENSG00000230333	AC004538.3	7:11232992-11871824	0	1.3	-1.2	1.04	no
ENSG00000225792	AC004540.4	7:26331540-26416321	0.18	0.44	-0.28	1.11	no
ENSG00000214870	AC004540.5	7:26438212-26533946	3.92	2.67	0.42	1.08	no
ENSG00000241761	AC004541.1	7:80942160-80942250	0	0	0	1	no
ENSG00000237921	AC004543.2	7:19853307-19871039	0	0	0	1.44	no
ENSG00000243427	AC004547.1	7:77646392-79100524	0	0	0	1.36	no
ENSG00000229893	AC004549.6	7:27773013-28281515	0	0	0	1.28	no
ENSG00000237560	AC004562.1	17:67957847-67979679	0	0.35	-0.43	1	no
ENSG00000237065	AC004593.2	7:29019582-29553944	0	0	0	1.41	no
ENSG00000235669	AC004593.3	7:29019582-29553944	0	0	0	1.41	no
ENSG00000251119	AC004596.2	17:42264342-42269098	0	0	0	1.39	no
ENSG00000225607	AC004597.1	19:15870146-15890797	0	0	0	1	no
ENSG00000225877	AC004603.4	19:43326014-43331030	0	0	0	1	no
ENSG00000233743	AC004611.1	19:5558177-5581226	0	0	0	1	no
ENSG00000198367	AC004659.1	19:15027227-15027679	0	0	0	1	no
ENSG00000244430	AC004668.1	7:102815579-102920857	0	0	0	1.37	no
ENSG00000249628	AC004671.1	12:1609690-1616484	0	0	0	1	no
ENSG00000249028	AC004672.1	12:1100403-1605099	0	0	0	1.35	no
ENSG00000221786	AC004673.1	X:23138948-23139022	0	0	0	1	no
ENSG00000251502	AC004675.1	17:34310326-34328590	0	0	0	1.4	no
ENSG00000229263	AC004691.5	7:30323922-31251070	0	0	0	1.29	no
ENSG00000228680	AC004692.4	7:43152197-43602938	0	0	0	1.29	no
ENSG00000213717	AC004692.5	7:43152197-43602938	0	0	0	1.32	no
ENSG00000166770	AC004696.1	19:56989551-57006801	5.5	2.14	1.05	0.92	no
ENSG00000223201	AC004699.1	19:15160194-15169104	0	0	0	1.28	no
ENSG00000229688	AC004741.3	7:16127734-16460947	0.04	0	0.05	0.64	no
ENSG00000241044	AC004741.4	7:16127734-16460947	0	0	0	1.42	no
ENSG00000231126	AC004743.1	7:144149033-144533146	0	0	0	1.28	no
ENSG00000226522	AC004744.3	7:18126571-19036993	0	0	0	1.27	no
ENSG00000221192	AC004745.1	7:96920825-96920908	0	0	0	1	no
ENSG00000239584	AC004746.1	7:88388681-88966346	0	0	0	1.44	no
ENSG00000215289	AC004754.1	16:284544-333003	0	0	0	1.32	no
ENSG00000203562	AC004771.1	17:4871292-4890972	1.84	0.68	0.76	0.92	no
ENSG00000234203	AC004771.2	17:4871292-4890972	0	0.36	-0.44	0.57	no
ENSG00000243980	AC004772.1	Y:14394196-14394466	0	0	0	1	no
ENSG00000244318	AC004774.1	7:96483794-96643377	0	0	0	1	no
ENSG00000230789	AC004782.1	5:142149948-142608576	0	0	0	1.28	no
ENSG00000213904	AC004785.1	19:42905658-43032661	0.1	0.03	0.09	1.04	no
ENSG00000205396	AC004790.1	19:16126443-16138262	0	0	0	1	no
ENSG00000235046	AC004790.2	19:16126443-16138262	0	0	0	1	no
ENSG00000229944	AC004797.1	17:47501630-47502284	104.8	77.91	0.42	1.29	no
ENSG00000226138	AC004801.2	12:48436680-48499641	4.59	12.85	-1.31	0.87	no
ENSG00000250132	AC004803.1	12:1084463-1099207	0	0	0	1	no
ENSG00000243800	AC004815.1	12:120427647-120532299	0	0	0	1.36	no
ENSG00000239956	AC004834.1	7:98836416-98908753	0	0	0	1.44	no
ENSG00000106540	AC004837.3	7:39605974-39649889	0	0	0	1.45	no
ENSG00000231951	AC004837.4	7:39605974-39649889	0	0	0	1.28	no
ENSG00000228554	AC004837.5	7:39663081-39747723	0.55	0.26	0.29	1.14	no
ENSG00000231761	AC004840.1	7:2433481-2474242	0	0	0	1.29	no
ENSG00000230914	AC004840.8	7:2423755-2428232	0.15	0	0.2	1	no
ENSG00000175873	AC004840.9	7:2477397-2654368	1.11	0.66	0.35	1.21	no
ENSG00000229811	AC004841.1	7:97920962-98030380	0	0	0	1.29	no
ENSG00000247548	AC004846.1	14:73704204-73741345	0	0	0	1.37	no
ENSG00000248570	AC004846.2	14:73741917-73822477	0	0	0	1.35	no
ENSG00000252378	AC004851.1	7:73868119-74016931	0	0	0	1.38	no
ENSG00000234183	AC004854.4	7:44888014-44889167	0	0	0	1	no
ENSG00000230160	AC004854.5	7:44959267-44959928	0	0	0	1	no
ENSG00000243737	AC004855.1	7:106809405-107218906	0	0	0	1.36	no
ENSG00000240347	AC004862.1	7:79947568-79947812	0	0	0	1	no
ENSG00000232667	AC004862.6	7:79998890-80308593	0	0	0	1.41	no
ENSG00000231419	AC004863.6	7:158799212-158937649	0.39	0.24	0.17	1.45	no
ENSG00000223514	AC004866.1	7:80964421-80964499	0	0	0	1	no
ENSG00000239843	AC004866.1	7:80962916-80963147	0	0	0	1	no
ENSG00000224134	AC004866.3	7:81061046-81062112	0	0	0	1	no
ENSG00000230680	AC004869.2	7:46516054-46521176	0	0	0	1	no
ENSG00000240355	AC004869.3	7:46516054-46521176	0	0	0	1	no
ENSG00000225340	AC004869.4	7:46472578-46484899	0	0	0	1	no
ENSG00000229192	AC004870.3	7:46930222-47118726	0	0	0	1.29	no
ENSG00000223829	AC004870.4	7:46930222-47118726	0	0.16	-0.21	0.56	no
ENSG00000214754	AC004870.5	7:46930222-47118726	0	0	0	1.32	no
ENSG00000242552	AC004870.6	7:46930222-47118726	0	0	0	1.43	no
ENSG00000221690	AC004875.1	7:121214722-121214808	0	0	0	1	no
ENSG00000205267	AC004876.1	7:100845042-100846804	0	0	0	1	no	646409
ENSG00000224804	AC004878.2	7:74807604-74867341	0	0	0	1.26	no
ENSG00000198632	AC004878.3	7:74910310-74957275	0.92	0.67	0.2	1.32	no
ENSG00000205508	AC004878.5	7:74910310-74957275	0.11	0.02	0.13	0.05	no
ENSG00000205506	AC004878.6	7:74910310-74957275	0.37	0.07	0.36	0.54	no
ENSG00000249595	AC004878.7	7:74807604-74867341	1.61	0	1.38	0.56	no
ENSG00000243963	AC004889.1	7:143883175-144077725	0	0	0	1.36	no
ENSG00000238109	AC004893.10	7:98475555-98741723	0.78	3.25	-1.25	0.57	no
ENSG00000242687	AC004893.11	7:98475555-98741723	6.79	0.38	2.49	0.03	no
ENSG00000213530	AC004894.2	7:82219097-82291258	0	0.07	-0.09	1	no
ENSG00000240718	AC004895.2	7:6048875-6098861	0	0	0	1.43	no
ENSG00000231704	AC004895.4	7:6120733-6132716	0.37	0	0.46	0.48	no
ENSG00000240206	AC004898.1	7:156931606-157062066	0	0	0	1.42	no
ENSG00000213990	AC004898.2	7:156916636-156916937	0	0	0	1	no
ENSG00000225705	AC004899.3	7:48886015-48892494	0.1	0.23	-0.17	1	no
ENSG00000232072	AC004901.1	7:46930222-47118726	0	0	0	1.28	no
ENSG00000237286	AC004906.3	7:2945774-3083579	0	0	0	1.41	no
ENSG00000227982	AC004907.2	7:84157437-84158146	0	0	0	1	no
ENSG00000223445	AC004909.3	7:14110159-14111005	0	0	0	1	no
ENSG00000226592	AC004911.2	7:144966606-144967477	0	0	0	1	no
ENSG00000177820	AC004917.1	7:106012696-106372895	1.09	0.16	0.85	0.49	no
ENSG00000228085	AC004920.2	7:50911274-50911429	0	0	0	1	no
ENSG00000236046	AC004920.3	7:50907059-50909689	0	0	0	1	no
ENSG00000247484	AC004923.1	11:67776047-67796743	0	0	0	1.37	no
ENSG00000221553	AC004924.1	11:67700684-67700833	0	0	0	1	no
ENSG00000229290	AC004925.1	7:124417511-124430743	0	0	0	1	no
ENSG00000253285	AC004932.1	7:149244244-149321843	11.4	1.4	2.37	0.15	no
ENSG00000242546	AC004932.2	7:149244244-149321843	0	0	0	1.43	no
ENSG00000253575	AC004932.3	7:149244244-149321843	11.21	7.84	0.47	1.37	no
ENSG00000242350	AC004932.4	7:149335513-149335580	0	0	0	1	no
ENSG00000225443	AC004938.5	7:44550623-44550931	0	0	0	1	no
ENSG00000243632	AC004941.1	7:149103154-149103226	0	0	0	1	no
ENSG00000242144	AC004941.2	7:149053744-149053820	0	0	0	1	no
ENSG00000228151	AC004941.3	7:149095294-149098547	0.09	0.05	0.06	1	no
ENSG00000215311	AC004941.4	7:149031103-149031948	0.18	0.18	0	1	no
ENSG00000231397	AC004941.5	7:149018955-149019183	859.43	874.29	-0.02	1.48	no
ENSG00000222024	AC004945.1	7:77646392-79100524	0	0	0	1.27	no
ENSG00000249657	AC004945.1	7:77646392-79100524	0	0	0	1.36	no
ENSG00000234456	AC004945.2	7:77646392-79100524	0.65	11.39	-2.91	0.02	no
ENSG00000233760	AC004947.2	7:26591440-26596819	0.04	0.03	0.02	1	no
ENSG00000239556	AC004951.5	7:43966036-44058774	0.04	0	0.05	0	no
ENSG00000228434	AC004951.6	7:43966036-44058774	0.83	0.08	0.76	0.31	no
ENSG00000230244	AC004954.2	7:83292734-83293941	0	0	0	1	no
ENSG00000224059	AC004957.5	7:84624868-84816171	0.06	0.09	-0.04	1.33	no
ENSG00000229251	AC004957.6	7:84612871-84613825	0.26	0.31	-0.06	1	no
ENSG00000214248	AC004965.1	7:101006100-101202304	0	0	0	1.32	no
ENSG00000239610	AC004967.1	7:97653040-97653279	0	0	0	1	no
ENSG00000238228	AC004967.11	7:97525010-97608669	0	0	0	1	no
ENSG00000243554	AC004967.7	7:97525010-97608669	0	0	0	1	no
ENSG00000183444	AC004967.8	7:97525010-97608669	0	0	0	1	no
ENSG00000251156	AC004968.1	14:71927902-71939072	0	0	0	1	no
ENSG00000242330	AC004968.2	14:71915405-71915675	0	0	0	1	no
ENSG00000223029	AC004969.1	7:89511666-89870091	0	0	0	1.27	no
ENSG00000238174	AC004971.1	7:2290810-2292872	0	0	0	1.44	no
ENSG00000242504	AC004975.1	7:157097081-157097312	0	0	0	1	no
ENSG00000239297	AC004979.1	7:141504768-141504839	0	0	0	1	no
ENSG00000240852	AC004979.2	7:141502045-141502118	0	0	0	1	no
ENSG00000240749	AC004979.3	7:141502197-141502265	0	0	0	1	no
ENSG00000240028	AC004979.4	7:141503356-141503428	0	0	0	1	no
ENSG00000240605	AC004979.5	7:141503287-141503355	0	0	0	1	no
ENSG00000242526	AC004979.6	7:141501872-141501938	0	0	0	1	no
ENSG00000243994	AC004979.7	7:141502119-141502188	0	0	0	1	no
ENSG00000253757	AC004980.1	7:76178676-76257299	0	0	0	1.38	no
ENSG00000214243	AC004980.10	7:76279717-76280214	194.35	46.94	2.03	0.65	no
ENSG00000185040	AC004980.11	7:76153831-76169707	0.91	0.2	0.66	0.52	no
ENSG00000230167	AC004980.3	7:76265390-76267187	0.44	0.51	-0.07	1.42	no
ENSG00000221249	AC004980.4	7:76326818-76326971	0	0	0	1	no
ENSG00000205485	AC004980.7	7:76178676-76257299	17.42	5.4	1.52	0.51	no
ENSG00000250778	AC004980.8	7:76090971-76151394	0	0	0	1.39	no
ENSG00000230305	AC004980.9	7:76153831-76169707	0.44	0.45	-0.01	1.48	no
ENSG00000254148	AC004985.1	7:43966036-44058774	6.7	2.45	1.16	0.51	no
ENSG00000241057	AC004985.12	7:43966036-44058774	0.06	0.06	0	1.48	no
ENSG00000228903	AC004985.13	7:44066549-44081905	6.13	4.88	0.28	1.31	no
ENSG00000231198	AC004987.10	7:39856147-39907739	1.41	0.49	0.7	0.94	no
ENSG00000226220	AC004987.8	7:39836191-39837510	0.13	0.04	0.11	1	no
ENSG00000233225	AC004987.9	7:39856147-39907739	24.92	7.39	1.63	0.59	no
ENSG00000203446	AC004988.1	7:40174574-40900362	0.07	2.18	-1.58	0.04	no
ENSG00000232492	AC004994.2	7:18126571-19036993	0	0	0	1.28	no
ENSG00000236569	AC004996.1	7:27368228-27369150	0.96	0	0.97	0.47	no
ENSG00000213783	AC004996.2	7:27308971-27309330	0	0	0	1	no
ENSG00000240327	AC004998.2	X:113219600-113219893	0	0	0	1	no
ENSG00000242251	AC005004.1	22:32149943-32303001	0	0	0	1.43	no
ENSG00000230370	AC005007.3	7:11013498-11209250	0	0	0	1.28	no
ENSG00000237896	AC005008.2	7:80804823-80828431	0	0	0	1	no
ENSG00000226671	AC005008.3	7:80804823-80828431	0	0	0	1	no
ENSG00000231255	AC005009.1	7:86273223-86494200	0	0	0	1.28	no
ENSG00000233073	AC005009.2	7:86273223-86494200	0	0	0	1.41	no
ENSG00000228421	AC005013.5	7:28992973-28998961	0.6	0	0.68	0.52	no
ENSG00000176734	AC005013.6	7:28992973-28998961	0.79	1.73	-0.61	1	no
ENSG00000205858	AC005014.4	7:16501105-16621193	0	0	0	1.3	no	100506049
ENSG00000224280	AC005014.5	7:16623406-16626382	1.75	1.48	0.15	1.41	no
ENSG00000234336	AC005017.1	7:27773013-28281515	0	0.15	-0.2	0.6	no
ENSG00000174495	AC005017.2	7:28318829-28319319	0	0	0	1	no
ENSG00000213875	AC005019.2	7:13911480-13912138	0	0	0	1	no
ENSG00000224330	AC005019.3	7:13893979-13898650	0	0	0	1	no
ENSG00000246952	AC005020.1	7:99143930-99208436	0	0	0	1.37	no
ENSG00000224017	AC005022.1	7:41141201-41173105	0	0	0	1	no
ENSG00000236310	AC005027.3	7:41706765-41818986	0	0	0	1.4	no
ENSG00000224116	AC005027.4	7:41706765-41818986	0	0.17	-0.22	0.5	no
ENSG00000232458	AC005029.1	7:41004265-41019537	0	0	0	1	no
ENSG00000233872	AC005033.6	2:74753771-74981946	0	0	0	1.41	no
ENSG00000230477	AC005034.2	2:75825196-75825685	0	0	0	1	no
ENSG00000226247	AC005034.3	2:75873908-75938115	0	0	0	1.27	no
ENSG00000233404	AC005035.1	2:102509178-102511151	11.86	14.38	-0.26	1.38	no
ENSG00000250054	AC005035.2	2:102578517-102603629	0	0	0	1	no
ENSG00000224346	AC005037.1	2:201708962-201710184	0	0.05	-0.07	1	no
ENSG00000221530	AC005037.4	2:201707908-201708022	0	0	0	1	no
ENSG00000232133	AC005037.5	2:201980826-202029033	2.18	1.22	0.52	1.17	no
ENSG00000235318	AC005037.6	2:202047603-202094129	0	0	0	1.4	no
ENSG00000225796	AC005037.7	2:202047603-202094129	0.48	0.11	0.42	0.66	no
ENSG00000227348	AC005037.8	2:202047603-202094129	0.15	0.18	-0.04	1.42	no
ENSG00000233856	AC005040.1	2:107418055-107509566	0	0	0	1.41	no
ENSG00000229360	AC005040.2	2:107557335-107557938	0	0	0	1	no
ENSG00000226905	AC005040.3	2:107579648-107580130	0	0	0	1	no
ENSG00000233155	AC005041.10	2:74641303-74648718	5.92	2.91	0.83	1.13	no
ENSG00000234521	AC005041.11	2:74640146-74640608	0	0	0	1	no
ENSG00000234632	AC005041.8	2:74577195-74578136	0	0	0	1	no
ENSG00000237737	AC005041.9	2:74588280-74621009	0	0	0	1.41	no
ENSG00000227331	AC005042.2	2:159313475-159610287	0.26	0.06	0.25	0.5	no
ENSG00000231675	AC005042.3	2:159313475-159610287	0	0	0	1.29	no
ENSG00000204380	AC005042.4	2:159313475-159610287	1.49	0.18	1.08	0.22	no
ENSG00000228586	AC005042.5	2:159313475-159610287	0	0	0	1.29	no
ENSG00000229626	AC005046.5	7:107449178-107450013	0	0	0	1	no
ENSG00000216085	AC005048.1	7:107663992-107770801	0	0	0	1.32	no
ENSG00000241445	AC005060.1	7:20654829-20816658	0	0	0	1.42	no
ENSG00000243004	AC005062.2	7:19958603-20257027	37.76	21.15	0.81	1.01	no
ENSG00000213860	AC005062.3	7:19958603-20257027	104.06	101.68	0.03	1.48	no
ENSG00000235090	AC005067.4	7:75528517-75623977	0.32	0	0.4	0.54	no
ENSG00000231956	AC005068.4	7:87031012-87461611	0	0	0	1.28	no
ENSG00000222947	AC005071.1	7:99897651-99997719	0	0	0	1.27	no
ENSG00000228747	AC005075.5	7:87858973-87861089	0	0	0	1	no
ENSG00000233957	AC005076.1	7:86506221-86849903	0.44	0.03	0.49	0.01	no
ENSG00000224046	AC005076.5	7:86506221-86849903	0.45	0.21	0.26	1.13	no
ENSG00000227038	AC005077.12	7:75625655-75916605	0	0	0	1.26	no
ENSG00000230882	AC005077.14	7:75625655-75916605	0	0	0	1.28	no
ENSG00000228829	AC005077.5	7:75625655-75916605	0	0	0	1.29	no
ENSG00000224273	AC005077.7	7:75625655-75916605	0	0	0	1.28	no
ENSG00000213549	AC005077.8	7:75625655-75916605	0	0	0	1.32	no
ENSG00000241778	AC005077.9	7:75625655-75916605	0	0	0	1.43	no
ENSG00000233834	AC005083.1	7:20257199-20261323	0	1.05	-1.04	0.22	no
ENSG00000203383	AC005086.1	7:101459239-101927250	0	0	0	1.3	no
ENSG00000203382	AC005086.2	7:101459239-101927250	0	0	0	1.3	no
ENSG00000203381	AC005086.3	7:101459239-101927250	0	0	0	1.3	no
ENSG00000203380	AC005086.4	7:101459239-101927250	0	0	0	1.3	no
ENSG00000239728	AC005088.1	7:101965494-101965608	0	0	0	1	no
ENSG00000229949	AC005094.2	7:21440537-21441231	0.09	0	0.12	1	no
ENSG00000219039	AC005102.1	7:75464980-75465459	0	1	-1	1	no
ENSG00000223594	AC005138.1	17:69334479-69335072	0	0	0	1	no
ENSG00000248431	AC005150.1	4:163661819-163663200	0	0	0	1	no
ENSG00000231994	AC005152.1	17:70067183-70233344	1.62	0	1.39	0.41	no
ENSG00000234899	AC005152.2	17:70067183-70233344	1.71	0.03	1.4	1.44	no
ENSG00000228639	AC005152.3	17:70017991-70022138	0	0	0	1	no
ENSG00000236455	AC005154.5	7:30323922-31251070	0	0	0	1.4	no
ENSG00000196295	AC005154.6	7:30323922-31251070	0	0	0	1.31	no
ENSG00000244480	AC005154.7	7:30323922-31251070	0	0	0	1.37	no
ENSG00000226874	AC005154.8	7:30323922-31251070	0	0	0	1.26	no
ENSG00000234133	AC005154.9	7:30323922-31251070	0	0	0	1.42	no
ENSG00000221262	AC005159.1	7:81575759-82073114	0	0	0	1.32	no
ENSG00000227658	AC005160.3	7:40174574-40900362	0	0	0	1.29	no
ENSG00000228093	AC005162.3	7:29019582-29553944	0	0	0	1.29	no
ENSG00000229452	AC005162.4	7:29019582-29553944	0	0	0	1.29	no
ENSG00000233517	AC005162.5	7:29019582-29553944	0	0	0	1.41	no
ENSG00000242653	AC005174.1	7:34386123-34917944	0	0	0	1.43	no
ENSG00000230356	AC005174.2	7:34386123-34917944	0.19	0.42	-0.25	1.07	no
ENSG00000249861	AC005176.1	19:40129324-40133041	0	0	0	1	no	148003
ENSG00000251243	AC005178.1	5:133056185-133056625	0	0	0	1	no
ENSG00000244718	AC005181.1	17:69003154-69003222	0	0	0	1	no
ENSG00000227978	AC005184.1	X:8270541-8700227	0	0	0	1.29	no
ENSG00000249267	AC005186.1	12:126443235-126467919	0	0	0	1	no
ENSG00000212064	AC005187.1	4:111219639-111219706	0	0	0	1	no
ENSG00000250304	AC005187.1	4:111212799-111214486	0	0	0	1	no
ENSG00000249805	AC005189.1	7:43622356-43769316	0	0	0	1.35	no
ENSG00000229497	AC005189.6	7:43798278-43846939	0	0	0	1.29	no
ENSG00000182965	AC005192.5	7:112160521-112161725	0.18	0	0.23	1	no
ENSG00000248819	AC005197.1	19:19010322-19030199	0	0	0	1.34	no
ENSG00000214000	AC005197.2	19:19010322-19030199	0	0	0	1.32	no
ENSG00000228313	AC005197.3	19:18979360-19006953	0	0	0	1.29	no
ENSG00000227263	AC005197.4	19:18979360-19006953	0	0	0	1.29	no
ENSG00000243167	AC005204.2	19:43174156-43174968	0.29	0.03	0.32	1	no
ENSG00000244253	AC005205.2	19:40079594-40079765	0	0	0	1	no
ENSG00000243581	AC005205.3	19:40081620-40081791	0	0	0	1	no
ENSG00000239320	AC005205.4	19:40088471-40088642	0	0	0	1	no
ENSG00000250216	AC005208.1	17:68013464-68131744	0	0	0	1	no
ENSG00000225147	AC005215.1	5:141689991-142077635	0	0	0	1.26	no
ENSG00000252831	AC005215.1	5:141689991-142077635	0	0	0	1.37	no
ENSG00000236352	AC005220.3	20:52553315-52687304	0	0.04	-0.06	0	no
ENSG00000245153	AC005224.1	17:14198828-14200917	0	0	0	1	no
ENSG00000231595	AC005224.2	17:14113804-14121239	0.55	0.18	0.39	0.86	no
ENSG00000241474	AC005225.1	14:74055528-74055601	0	0	0	1	no
ENSG00000213210	AC005229.5	7:148277492-148277892	0	0	0	1	no
ENSG00000213209	AC005229.7	7:148334270-148334679	3.64	2.59	0.37	1.33	no
ENSG00000243912	AC005232.1	7:29019582-29553944	0	0.22	-0.29	0.53	no
ENSG00000236653	AC005235.1	2:199164086-199637080	0	0	0	1	no
ENSG00000240794	AC005236.1	7:72312015-72312305	0	0	0	1	no
ENSG00000235861	AC005237.2	2:242045513-242123067	0	0	0	1.4	no
ENSG00000225521	AC005237.4	2:241938254-242041747	2.12	0	1.64	0.47	no
ENSG00000241983	AC005239.1	19:39833107-39875535	0	0	0	1.43	no
ENSG00000242955	AC005243.1	17:70325058-70325259	0	0	0	1	no
ENSG00000241302	AC005251.1	7:20858980-20859048	0	0	0	1	no
ENSG00000242789	AC005251.2	7:20858634-20858691	0	0	0	1	no
ENSG00000219451	AC005251.3	7:20866944-20867959	66.72	50.26	0.4	1.29	no
ENSG00000234839	AC005251.4	7:20875049-21061771	0	0	0	1.42	no
ENSG00000248119	AC005258.1	19:2164147-3062964	0	0	0	1.35	no
ENSG00000249027	AC005265.1	19:32583595-32596822	0	0	0	1	no
ENSG00000251528	AC005271.1	7:34961080-35077883	0	0	0	1.4	no
ENSG00000197462	AC005276.1	7:125557924-125573886	0	0	0	1	no
ENSG00000221236	AC005280.1	14:73915794-73915891	0	0	0	1	no
ENSG00000251393	AC005280.2	14:73929128-74025651	0	0	0	1.39	no
ENSG00000226690	AC005281.1	7:12536054-12581536	2.49	0	1.8	0.38	no
ENSG00000248523	AC005281.1	7:12609750-12693228	0	0	0	1.35	no
ENSG00000225606	AC005281.2	7:12609750-12693228	0.05	0	0.07	0	no
ENSG00000221701	AC005284.1	17:10957104-10957252	0	0	0	1	no
ENSG00000236946	AC005294.1	12:68429546-68430635	0.13	0.44	-0.35	1	no
ENSG00000236325	AC005300.5	22:17660193-17747623	0	0	0	1.4	no
ENSG00000100181	AC005301.5	22:17082800-17134699	0.4	1.67	-0.93	0.32	no
ENSG00000235343	AC005301.8	22:17227758-17229535	0	0	0	1	no
ENSG00000233852	AC005304.1	17:13836036-13843911	0	0	0	1	no
ENSG00000141028	AC005304.2	17:13927801-13928991	0.17	0	0.23	0.54	no
ENSG00000250689	AC005307.1	19:28926299-29218587	0	0	0	1	no
ENSG00000214970	AC005323.1	17:10286460-10527704	0	0	0	1	no
ENSG00000248550	AC005324.1	17:15468797-16119010	0	0	0	1.35	no
ENSG00000233966	AC005324.4	17:15468797-16119010	0	0	0	1.42	no
ENSG00000233002	AC005324.6	17:15468797-16119010	0	0	0	1.42	no
ENSG00000233193	AC005324.7	17:15468797-16119010	0	0	0	1.41	no
ENSG00000231812	AC005326.2	7:97515179-97515386	35.44	0	5.19	1	no
ENSG00000176936	AC005329.1	19:1383882-1396466	4.29	2.89	0.45	1.29	no
ENSG00000248015	AC005329.2	19:1383882-1396466	0	0	0	1.35	no
ENSG00000240846	AC005330.1	19:1285891-1378430	0	0.69	-0.75	0.59	no
ENSG00000183600	AC005332.1	17:66194976-66196436	0.04	0.19	-0.19	1	no
ENSG00000237854	AC005332.1	17:66097707-66111659	0.35	0.51	-0.15	1.34	no
ENSG00000154251	AC005332.2	17:66121749-66124384	4.45	8.63	-0.82	1.07	no
ENSG00000223370	AC005336.1	19:16013132-16014049	5.5	1.8	1.21	0.79	no
ENSG00000171903	AC005336.2	19:16023179-16045676	3.85	0.11	2.13	0	yes	57834
ENSG00000235049	AC005342.1	12:2038367-2045740	1.11	0	1.08	0.45	no
ENSG00000248493	AC005351.1	5:145316141-145461354	0.4	0.11	0.34	0.86	no
ENSG00000240250	AC005355.1	5:133853500-133853728	0	0	0	1	no
ENSG00000250994	AC005355.1	5:133764741-133828210	0	0	0	1.39	no
ENSG00000251169	AC005355.2	5:133842242-133844415	0.76	0	0.82	1	no
ENSG00000179136	AC005358.1	17:12453285-12540504	0	0.02	-0.03	1	no
ENSG00000246154	AC005358.1	17:12569213-12894960	0	0	0	1.36	no
ENSG00000227274	AC005358.3	17:12569213-12894960	0	0	0	1.29	no
ENSG00000252968	AC005370.1	5:141689991-142077635	0	0	0	1.38	no
ENSG00000204933	AC005392.1	19:43879659-43883276	13.66	0	3.87	0.45	no
ENSG00000227606	AC005392.13	19:43348410-43709926	0	0	0	1.29	no
ENSG00000227065	AC005392.2	19:43865326-43866472	38.16	0.51	4.7	0	yes
ENSG00000231412	AC005392.8	19:43835495-43835559	0	0	0	1	no
ENSG00000239547	AC005399.1	22:17833770-17834067	0	0	0	1	no
ENSG00000243726	AC005410.2	17:11924140-12047140	0	0	0	1.36	no
ENSG00000178082	AC005412.1	17:27530440-27531492	41.23	20.15	1	0.96	no
ENSG00000222012	AC005481.5	7:157331749-158380480	0.34	0	0.42	0	no
ENSG00000224122	AC005483.3	7:39017597-39532694	0	0	0	1	no
ENSG00000243712	AC005484.2	14:74551655-74667117	0	0	0	1.36	no
ENSG00000225647	AC005487.2	7:108238818-108254711	0	0	0	1	no
ENSG00000205584	AC005488.11	7:72440191-72500313	1.2	0.16	0.92	0.48	no
ENSG00000179994	AC005488.12	7:72333320-72341076	0.31	0.01	0.37	0.57	no
ENSG00000198305	AC005488.13	7:72440191-72500313	0.62	0.1	0.55	0.1	no
ENSG00000235379	AC005492.2	7:34386123-34917944	0	0	0	1.4	no
ENSG00000214841	AC005493.1	7:34386123-34917944	0	0	0	1.32	no
ENSG00000245443	AC005498.1	19:57050316-57078774	0	0	0	1.37	no
ENSG00000246247	AC005498.2	19:57050316-57078774	0	0	0	1.36	no
ENSG00000239939	AC005510.1	4:109328998-109329734	0	0	0	1	no
ENSG00000250485	AC005510.2	4:109338860-109340919	0	0.05	-0.07	1	no
ENSG00000230334	AC005512.1	19:2164147-3062964	0	0	0	1.28	no
ENSG00000214571	AC005512.2	19:2164147-3062964	0	0	0	1.32	no
ENSG00000252177	AC005513.1	19:13317255-13617274	0	0	0	1.4	no
ENSG00000250010	AC005517.1	17:15339331-15466945	0	0	0	1.35	no
ENSG00000234324	AC005517.2	17:15339331-15466945	0	0	0	1.42	no
ENSG00000223878	AC005517.3	17:15339331-15466945	0.02	0	0.03	0	no
ENSG00000230190	AC005518.2	7:145813452-148118090	0	0	0	1.28	no
ENSG00000213548	AC005522.6	7:75990446-75991430	0	0	0	1	no
ENSG00000225703	AC005522.7	7:76601995-76606278	0	0	0	1.26	no
ENSG00000233980	AC005522.8	7:76090971-76151394	0.71	0.41	0.28	1.21	no
ENSG00000230825	AC005532.5	7:7294784-7317410	0	0	0	1.28	no
ENSG00000234450	AC005534.6	7:156264889-156469824	0.83	0	0.87	0.54	no
ENSG00000224903	AC005534.8	7:156264889-156469824	2.74	0	1.9	0.45	no
ENSG00000225666	AC005534.9	7:156264889-156469824	3.23	0.05	2.01	0	yes
ENSG00000232006	AC005537.2	7:43011865-43084204	0.14	0	0.19	1	no
ENSG00000237581	AC005538.5	2:234826042-234928166	0	0	0	1.41	no
ENSG00000228937	AC005539.2	2:158817921-158819400	0.04	0	0.06	1	no
ENSG00000231158	AC005539.3	2:158851690-158992478	0.01	0	0.01	1	no
ENSG00000237327	AC005539.4	2:158851690-158992478	0	0	0	1	no
ENSG00000235852	AC005540.3	2:191745522-191885686	0.26	0.51	-0.27	1.16	no
ENSG00000214167	AC005544.1	17:64961012-65029518	0	0	0	1	no
ENSG00000248887	AC005547.1	19:32516767-32538679	0	0	0	1	no
ENSG00000252100	AC005548.1	17:11034318-11034406	0	0	0	1	no
ENSG00000243346	AC005548.2	17:11060771-11061030	0	0	0	1	no
ENSG00000237070	AC005550.3	7:15650836-15726294	0	0	0	1.41	no
ENSG00000229108	AC005550.4	7:15728002-15735116	0	0	0	1	no
ENSG00000225974	AC005550.5	7:15728002-15735116	0	0	0	1	no
ENSG00000235828	AC005550.6	7:15741059-15741377	0	0	0	1	no
ENSG00000241631	AC005562.1	17:29029523-29029793	0	0	0	1	no
ENSG00000248121	AC005562.2	17:28903525-28964482	1.8	1.1	0.41	1.28	no
ENSG00000250462	AC005562.3	17:28903525-28964482	0.5	0	0.58	0.52	no
ENSG00000197085	AC005582.1	7:34386123-34917944	0.03	0	0.04	0.54	no
ENSG00000244001	AC005586.1	7:150053840-150053924	0	0	0	1	no
ENSG00000249498	AC005586.2	7:149941004-150035239	0	0	0	1.36	no
ENSG00000226509	AC005588.2	7:153584181-154685995	0	0	0	1.27	no
ENSG00000236714	AC005592.1	5:142125164-142140563	0.05	0	0.08	1	no
ENSG00000231185	AC005592.2	5:141689991-142077635	1.95	0	1.56	0.31	no
ENSG00000250251	AC005594.1	19:4675237-5153606	0	0	0	1.35	no
ENSG00000205790	AC005594.2	19:4675237-5153606	0.24	1.26	-0.87	0.5	no
ENSG00000249821	AC005609.1	5:140165143-140391936	0	0	0	1.35	no
ENSG00000249504	AC005609.12	5:140165143-140391936	0	0	0	1.36	no
ENSG00000249034	AC005609.17	5:140165143-140391936	0	0	0	1.35	no
ENSG00000248106	AC005609.2	5:140143694-140144406	0	0	0	1	no
ENSG00000253788	AC005609.2	5:140165143-140391936	0	0	0	1.38	no
ENSG00000249608	AC005609.3	5:140165143-140391936	0	0	0	1.36	no
ENSG00000250283	AC005616.1	19:28926299-29218587	0	0	0	1	no
ENSG00000248269	AC005618.1	5:140710203-140892546	0	0	0	1.35	no
ENSG00000248581	AC005618.2	5:140710203-140892546	0	0	0	1.35	no
ENSG00000251832	AC005626.1	19:42041701-42093197	0	0	0	1.4	no
ENSG00000240142	AC005631.1	7:152133979-152140272	0	0	0	null	null
ENSG00000221454	AC005631.3	7:152133979-152140272	0	0	0	1	no
ENSG00000217794	AC005632.1	16:21544265-21561695	0	0	0	1	no
ENSG00000245927	AC005632.2	16:21601018-21610706	0	0	0	1	no
ENSG00000249029	AC005670.1	17:45099552-45281324	0	0	0	1	no
ENSG00000249822	AC005674.1	4:10069714-10074643	0	0	0	1	no
ENSG00000228649	AC005682.5	7:22895704-22900458	1.59	0.96	0.4	1.13	no
ENSG00000226329	AC005682.6	7:22903492-22920969	0.09	0	0.12	0.56	no
ENSG00000226279	AC005682.7	7:22921511-22922009	0	0	0	1	no
ENSG00000235664	AC005682.8	7:22928989-22980809	0.13	0.54	-0.45	0.77	no
ENSG00000247061	AC005696.1	17:2496922-2588909	0	0	0	1.37	no
ENSG00000239884	AC005696.2	17:2496922-2588909	0	0	0	1.44	no
ENSG00000251558	AC005697.1	17:26201670-26220409	0	0	0	1.4	no
ENSG00000249243	AC005697.2	17:26256573-26301249	0	0	0	1	no
ENSG00000247508	AC005702.1	17:58042456-58074333	0	0	0	1	no
ENSG00000238283	AC005702.2	17:58085488-58096385	0.29	0.09	0.24	0.83	no
ENSG00000237377	AC005703.2	17:15179878-15182794	0	0	0	1	no
ENSG00000239888	AC005703.2	17:15311700-15312005	0	0	0	1	no
ENSG00000230971	AC005703.3	17:15170777-15175607	0	0.03	-0.04	1	no
ENSG00000230607	AC005722.4	17:19658692-19659522	0	0	0	1	no
ENSG00000253002	AC005725.1	17:11144579-11462196	0	0	0	1	no
ENSG00000214772	AC005726.1	17:26880404-26898542	0	0	0	1.32	no
ENSG00000227543	AC005726.11	17:26904584-26972173	1.2	0.74	0.34	1.18	no
ENSG00000203465	AC005726.2	17:26849413-26849561	0	0	0	1	no
ENSG00000231111	AC005726.3	17:26880404-26898542	0	0	0	1.28	no
ENSG00000205160	AC005726.4	17:26904584-26972173	0	0	0	1.31	no
ENSG00000233779	AC005726.5	17:26880404-26898542	0	0	0	1.41	no
ENSG00000167524	AC005726.6	17:26904584-26972173	21.1	5.21	1.83	0.12	no	124923
ENSG00000203461	AC005726.6	17:26880404-26898542	0	0	0	1.3	no
ENSG00000203459	AC005726.7	17:26904584-26972173	0	0	0	1.3	no
ENSG00000225681	AC005730.2	17:19912613-20222339	0	0	0	1.26	no
ENSG00000226040	AC005740.3	5:141275732-141276254	0.2	0	0.26	1	no
ENSG00000250347	AC005740.4	5:141416271-141416690	0.31	0.54	-0.23	1	no
ENSG00000254099	AC005740.5	5:141323149-141369856	0	0	0	1.38	no
ENSG00000249312	AC005741.1	5:129865111-129865582	0	0	0	1	no
ENSG00000249418	AC005741.2	5:129934040-129934409	0	0	0	1	no
ENSG00000245950	AC005746.1	17:59477256-59486827	0	0	0	1.37	no
ENSG00000250800	AC005752.1	5:140593508-140596591	0	0	0	1	no
ENSG00000250004	AC005752.2	5:140602914-140605869	0	0	0	1.35	no
ENSG00000251462	AC005752.3	5:140619688-140624320	0	0	0	1	no
ENSG00000248756	AC005754.1	5:140474236-140476962	0	0	0	1	no
ENSG00000232190	AC005756.1	19:2164147-3062964	0	0	0	1.28	no
ENSG00000215273	AC005768.1	4:17812524-18023499	0.16	0.1	0.08	1.26	no
ENSG00000232058	AC005772.2	17:14918121-14955593	0	0	0	1	no
ENSG00000226156	AC005773.1	17:14851057-14851515	0	0	0	1	no
ENSG00000225157	AC005779.1	19:45687583-45688190	0	0	0	1	no
ENSG00000239524	AC005790.2	19:5205518-5340814	0.02	0	0.03	0	no
ENSG00000229113	AC005795.1	19:42027403-42028351	6.16	4.81	0.3	1.37	no
ENSG00000245434	AC005803.1	17:62073430-62097994	0	0	0	1.37	no
ENSG00000235415	AC005808.3	20:52169308-52251129	0	0	0	1.4	no
ENSG00000235462	AC005820.2	Y:15265841-15274125	0	0	0	1	no
ENSG00000235554	AC005822.1	17:16520161-16521195	43.54	31.26	0.47	1.27	no
ENSG00000239296	AC005826.1	7:35119600-35225653	0	0	0	1.45	no
ENSG00000227561	AC005829.1	17:44360676-44364336	0	0	0	1.29	no
ENSG00000196138	AC005831.1	12:3724493-3862366	0	0	0	1.31	no
ENSG00000251282	AC005837.3	17:74730198-74733413	0	0	0	1	no
ENSG00000181464	AC005838.2	17:15468797-16119010	0.05	0.13	-0.11	0.82	no
ENSG00000223544	AC005838.2	17:15468797-16119010	0	0	0	1.28	no
ENSG00000224906	AC005840.1	12:6547664-6547993	109.65	57.26	0.93	1.1	no
ENSG00000215039	AC005840.2	12:6548339-6552326	0.1	1.09	-0.93	0.22	no
ENSG00000206044	AC005841.1	12:2958396-2966192	0.65	0.55	0.08	1.43	no
ENSG00000240533	AC005846.1	12:6058039-6233836	0	0	0	1.43	no
ENSG00000205325	AC005863.1	17:14670899-14683520	0.12	0.05	0.09	1.07	no
ENSG00000238212	AC005863.2	17:14741278-14803871	0	0	0	1	no
ENSG00000231315	AC005866.1	12:2055215-2807115	0	0	0	1.28	no
ENSG00000214043	AC005868.1	12:126927026-126957327	0	0	0	1	no
ENSG00000240636	AC005879.1	10:119764426-119969663	0	0	0	1.43	no
ENSG00000227694	AC005884.1	17:58755215-59470191	52.28	31.01	0.73	1.18	no
ENSG00000253830	AC005895.3	5:149493399-149535435	0.67	1.77	-0.73	0.86	no
ENSG00000246715	AC005899.1	17:30748304-30809398	0	0	0	1.37	no
ENSG00000249143	AC005908.1	12:3592879-3703139	0	0	0	1	no
ENSG00000254121	AC005915.1	5:126381050-126409172	0	1.07	-1.05	0.5	no
ENSG00000231749	AC005922.3	17:66970628-67057136	0	0	0	1.29	no
ENSG00000216183	AC005926.1	X:30333201-30333295	0	0	0	1	no
ENSG00000241172	AC005932.1	19:19068766-19069067	0	0	0	1	no
ENSG00000239367	AC005943.1	19:1570574-1570859	0	0	0	1	no
ENSG00000248856	AC005946.1	19:52298415-52329442	0	0	0	1.34	no
ENSG00000229590	AC005962.1	17:56234808-56234926	0	0	0	1	no
ENSG00000141194	AC005962.2	17:56232493-56233517	0.14	0	0.19	1	no	26689
ENSG00000250690	AC005971.1	17:16120508-16256813	0	0	0	1.39	no
ENSG00000239221	AC005971.2	17:15468797-16119010	0	0	0	1.45	no
ENSG00000225436	AC005971.3	17:16120508-16256813	0	0	0	1.26	no
ENSG00000241959	AC005996.1	7:151161736-151162023	0	0	0	1	no
ENSG00000230879	AC006000.4	7:12962169-12962545	0	0	0	1	no
ENSG00000237713	AC006000.5	7:13141015-13743774	0	0	0	1.41	no
ENSG00000177418	AC006001.1	7:66018559-66057351	1.02	0	1.02	0.51	no
ENSG00000236644	AC006003.1	7:157331749-158380480	1.12	0	1.08	0.54	no
ENSG00000231515	AC006003.3	7:157331749-158380480	0	0	0	1.29	no
ENSG00000236795	AC006004.1	7:145813452-148118090	0	0	0	1.41	no
ENSG00000230746	AC006007.1	7:145372974-145378462	0	0	0	1	no
ENSG00000244563	AC006011.4	2:128603895-128615731	25.02	8.92	1.39	0.85	no
ENSG00000243326	AC006013.1	7:67563245-67563313	0	0	0	1	no
ENSG00000205505	AC006014.10	7:74966355-75115548	0.15	0.01	0.19	0	no
ENSG00000174368	AC006014.5	7:74966355-75115548	6.57	0.51	2.33	0.03	no
ENSG00000242073	AC006014.7	7:74966355-75115548	0	0	0	1.43	no
ENSG00000146722	AC006014.8	7:74966355-75115548	0.38	0.37	0.01	1.48	no
ENSG00000243046	AC006017.2	7:151722278-151722560	0	0	0	1	no
ENSG00000203335	AC006019.3	7:153584181-154685995	0	0	0	1.3	no
ENSG00000233363	AC006019.4	7:153584181-154685995	0	0.02	-0.02	0.57	no
ENSG00000234128	AC006021.1	7:139246315-139720125	11.77	0	3.67	0.46	no
ENSG00000223419	AC006022.4	7:30323922-31251070	0	0	0	1.28	no
ENSG00000248711	AC006023.8	7:40174574-40900362	0	0	0	1.35	no
ENSG00000218305	AC006024.4	7:48959360-48965612	0.51	1.16	-0.52	0.8	no
ENSG00000223275	AC006026.1	7:23708895-23708973	0	0	0	1	no
ENSG00000227436	AC006026.11	7:23636687-23684327	0	0	0	1.29	no
ENSG00000228953	AC006026.12	7:23695300-23695480	0	0	0	1	no
ENSG00000234286	AC006026.13	7:23719748-23742868	0	0	0	1.42	no
ENSG00000224785	AC006026.9	7:23602077-23603880	3.38	1.85	0.62	1.14	no
ENSG00000244279	AC006027.2	7:30323922-31251070	0.66	0	0.73	0.51	no
ENSG00000233202	AC006028.10	7:2719155-2883958	0	0	0	1.41	no
ENSG00000231357	AC006028.11	7:2719155-2883958	0	0	0	1.28	no
ENSG00000228246	AC006028.9	7:2719155-2883958	0.69	0.69	0	1.48	no
ENSG00000244428	AC006032.1	Y:3005050-3005141	0	0	0	1	no
ENSG00000244971	AC006033.1	7:38342382-38345247	0	0	0	1	no
ENSG00000231916	AC006033.22	7:38350983-38351409	0.3	1.56	-0.98	1	no
ENSG00000230369	AC006035.1	7:16127734-16460947	0.37	0.28	0.09	1.39	no
ENSG00000226442	AC006037.2	2:235017359-235018125	0	0	0	1	no
ENSG00000225810	AC006038.4	2:42560685-42652228	0	0	0	1.26	no
ENSG00000240290	AC006040.2	Y:2652789-2652894	0	0	0	1	no
ENSG00000229379	AC006041.1	7:15880921-15881985	0	0	0	1	no
ENSG00000227719	AC006042.6	7:8152813-8384146	5.58	0	2.72	0.45	no
ENSG00000233108	AC006042.7	7:7676148-8133902	0	0	0	1.41	no
ENSG00000233264	AC006042.8	7:7676148-8133902	1.04	3.93	-1.27	0.44	no
ENSG00000225816	AC006045.3	7:15025002-15025699	0	0	0	1	no
ENSG00000231421	AC006050.2	17:28900488-28903499	0	0	0	1	no
ENSG00000231870	AC006050.3	17:28894400-28898563	0	0.08	-0.11	1	no
ENSG00000251220	AC006052.1	4:23516577-23516907	0	0	0	1	no
ENSG00000250621	AC006057.2	12:6301562-6307505	0	0	0	1	no
ENSG00000251534	AC006057.3	12:6437923-6451261	0	0	0	1.4	no
ENSG00000240203	AC006059.1	3:42717690-42717983	0	0	0	1	no
ENSG00000247853	AC006064.1	12:6679248-6716551	0	0	0	1.35	no
ENSG00000242901	AC006065.1	12:127068006-127068056	0	0	0	1	no
ENSG00000242824	AC006065.2	12:127068194-127068244	0	0	0	1	no
ENSG00000248807	AC006070.11	17:39346099-39412616	0	0	0	1	no
ENSG00000251439	AC006070.12	17:39333697-39343388	0	0	0	1	no
ENSG00000237183	AC006070.13	17:39436855-39437062	0	0	0	1	no
ENSG00000229351	AC006070.7	17:39427562-39428087	0.19	0	0.26	1	no
ENSG00000225563	AC006076.1	20:52416361-52417857	0	0	0	1	no
ENSG00000178430	AC006111.1	16:3692938-3767565	0.86	0	0.89	0.52	no
ENSG00000242585	AC006111.2	16:3684834-3685119	0	0	0	1	no
ENSG00000248561	AC006115.1	19:57285929-57352075	0	0	0	1.35	no
ENSG00000245902	AC006116.1	19:56905086-56910541	0	0	0	1	no
ENSG00000197025	AC006116.3	19:56732680-56891197	0.21	0.97	-0.7	0.56	no
ENSG00000248889	AC006125.1	19:3490819-3772221	0	0	0	1.35	no
ENSG00000247638	AC006128.1	19:15490858-15529833	0	0	0	1.37	no
ENSG00000241226	AC006132.1	19:46154767-46155061	0	0	0	1	no
ENSG00000240320	AC006133.3	19:40188543-40188713	0	0	0	1	no
ENSG00000251641	AC006144.1	X:120181437-120183794	0	0	0	1	no
ENSG00000183700	AC006146.1	14:74181824-74256988	24.32	21.94	0.14	1.46	no
ENSG00000249999	AC006147.1	X:119170200-119280760	0	0	0	1	no
ENSG00000221428	AC006150.1	7:14184673-15014402	0	0	0	1	no
ENSG00000226323	AC006150.1	7:14184673-15014402	0	0	0	1	no
ENSG00000234652	AC006152.1	Y:3161848-3162867	0	0	0	1	no
ENSG00000251154	AC006153.3	7:89964536-90839905	0	0	0	1.39	no
ENSG00000252276	AC006156.1	Y:9344160-9344217	0	0	0	1	no
ENSG00000224336	AC006156.2	Y:9374240-9384693	0	0	0	1	no
ENSG00000252232	AC006156.3	Y:9236029-9327689	0	0	0	1	no
ENSG00000252737	AC006156.4	Y:9364490-9364547	0	0	0	1	no
ENSG00000252939	AC006156.5	Y:9236029-9327689	0	0	0	1	no
ENSG00000225516	AC006156.6	Y:9236029-9327689	0	0	0	1	no
ENSG00000251037	AC006157.2	Y:2709526-2800041	0	0.68	-0.74	0.54	no
ENSG00000231210	AC006159.3	7:116203647-116254874	0	0	0	1	no
ENSG00000243220	AC006159.4	7:116203647-116254874	0	0.31	-0.39	1	no
ENSG00000235427	AC006159.5	7:116164838-116201233	0	0	0	1.4	no
ENSG00000248737	AC006160.1	4:17628103-17629790	2.17	0.29	1.3	0.47	no
ENSG00000251507	AC006160.1	4:17461883-17541243	0	0	0	1.4	no
ENSG00000249488	AC006160.4	4:17553739-17554375	0	0	0	1	no
ENSG00000249502	AC006160.5	4:17578814-17616194	0.77	0.27	0.48	0.95	no
ENSG00000254360	AC006160.8	4:17630928-17783135	2.82	0.54	1.31	0.55	no
ENSG00000238090	AC006195.2	7:33168855-33645680	0	0	0	1.44	no
ENSG00000230173	AC006196.1	2:195595318-195626159	0	0	0	1	no
ENSG00000246363	AC006199.1	12:89404902-89413469	0	0	0	1	no
ENSG00000227833	AC006205.2	12:569529-672675	0.1	0	0.14	0.57	no
ENSG00000118976	AC006207.1	12:3900212-3982608	0.36	0.76	-0.37	1.08	no
ENSG00000229457	AC006227.1	2:107871146-108172782	0	0	0	1	no
ENSG00000250896	AC006230.3	4:11373598-11374745	55.01	17.48	1.6	0.59	no
ENSG00000248110	AC006230.4	4:11373598-11374745	17.17	5.54	1.47	0.76	no
ENSG00000242651	AC006238.1	18:9708227-9862553	0	0	0	1.43	no
ENSG00000241012	AC006262.2	19:46722679-46723177	0	0	0	1	no
ENSG00000188314	AC006271.1	19:9346134-9346812	0	0	0	1	no
ENSG00000225980	AC006271.2	19:9376065-9377015	0	0	0	1	no
ENSG00000180926	AC006271.3	19:9371729-9372200	0	0	0	1	no
ENSG00000226382	AC006273.1	19:781002-1174282	0	0	0	1.27	no
ENSG00000124455	AC006276.1	19:44081343-44086245	0.71	3.03	-1.24	0.6	no
ENSG00000253392	AC006277.2	19:2164147-3062964	0	0	0	1.38	no
ENSG00000248653	AC006288.1	9:122257652-122286403	0	0	0	1	no
ENSG00000170858	AC006293.3	19:55219699-55224955	0	0.03	-0.04	1	no
ENSG00000251412	AC006296.1	4:14384746-14410702	0	0	0	1	no
ENSG00000248425	AC006296.2	4:14384746-14410702	0	0	0	1	no
ENSG00000247624	AC006296.3	4:14911584-15003669	0.07	0	0.1	0.56	no
ENSG00000242304	AC006315.1	7:145813452-148118090	0	0	0	1.43	no
ENSG00000222994	AC006322.1	7:83548917-83549019	0	0	0	1	no
ENSG00000239325	AC006323.1	7:148395005-148498201	0	0	0	1.45	no
ENSG00000226978	AC006324.1	7:77646392-79100524	0	0	0	1.27	no
ENSG00000224042	AC006326.2	7:116902971-116904942	0	0	0	1	no
ENSG00000230785	AC006326.3	7:116902971-116904942	0	0	0	1	no
ENSG00000230605	AC006326.5	7:116902971-116904942	0	0	0	1	no
ENSG00000252471	AC006328.1	Y:27600707-27606719	0	0	0	1	no
ENSG00000243922	AC006328.2	Y:27600707-27606719	0	0	0	1	no
ENSG00000233619	AC006328.9	Y:27624415-27633809	0	0	0	1	no
ENSG00000248661	AC006330.1	7:75625655-75916605	0	0	0	1.35	no
ENSG00000235094	AC006335.10	Y:6174082-6177628	0	0	0	1	no
ENSG00000242879	AC006335.11	Y:6174082-6177628	0	0	0	1	no
ENSG00000234659	AC006335.12	Y:6182795-6184282	0	0	0	1	no
ENSG00000251275	AC006335.2	Y:6109808-6113324	0	0	0	1	no
ENSG00000250204	AC006335.6	Y:6109808-6113324	0	0	0	1	no
ENSG00000250047	AC006335.7	Y:6124307-6133645	0	0	0	1	no
ENSG00000239910	AC006349.1	14:74551655-74667117	0	0	0	1.44	no
ENSG00000229110	AC006355.3	7:77646392-79100524	0.11	0	0.15	0.57	no
ENSG00000204867	AC006357.1	7:156742416-156765876	0	0	0	1.31	no
ENSG00000244000	AC006366.3	Y:25163209-25197342	0	0	0	1	no
ENSG00000226906	AC006366.5	Y:25082601-25119431	0	0	0	1	no
ENSG00000241530	AC006368.1	2:229888689-230136001	0	0	0	1.43	no
ENSG00000236213	AC006369.2	2:37827278-37965611	0	0.6	-0.68	0.52	no
ENSG00000236572	AC006369.3	2:37971475-37974189	0	0	0	1	no
ENSG00000227822	AC006370.2	Y:15863535-16027704	0	0	0	1.29	no
ENSG00000252694	AC006371.1	Y:15779839-15779936	0	0	0	1	no
ENSG00000237116	AC006372.1	7:157234011-157292410	0.3	0	0.38	0.48	no
ENSG00000236669	AC006372.2	7:157318476-157320019	0.17	0	0.22	1	no
ENSG00000234210	AC006372.4	7:157234011-157292410	0.1	0	0.14	0.49	no
ENSG00000223872	AC006372.5	7:157294015-157296271	0	0	0	1.27	no
ENSG00000233191	AC006372.6	7:157305987-157309535	3.4	0	2.14	0.54	no
ENSG00000235431	AC006373.1	7:10000650-10021444	0	0	0	1	no
ENSG00000236610	AC006374.2	7:85846100-85847049	0	0	0	1	no
ENSG00000223070	AC006377.1	7:31790792-32338941	0	0	0	1.27	no
ENSG00000236861	AC006378.2	7:93592073-93640425	0	0	0	1.41	no
ENSG00000241247	AC006378.3	7:93592073-93640425	0	0.9	-0.92	0.57	no
ENSG00000221751	AC006380.1	7:31356611-31356738	0	0	0	1	no
ENSG00000231418	AC006380.3	7:31454258-31460900	0	0	0	1	no
ENSG00000237194	AC006385.4	2:210636716-210864024	0	0	0	1.41	no
ENSG00000248444	AC006390.3	4:24773088-24774042	0	0	0	1	no
ENSG00000251638	AC006390.4	4:24769670-24769953	0	0	0	1	no
ENSG00000225917	AC006427.1	4:16162127-16259810	0	0	0	1.27	no
ENSG00000242358	AC006427.1	4:16162127-16259810	0	0	0	1.43	no
ENSG00000248851	AC006427.2	4:16309078-16309790	0	0	0	1	no
ENSG00000249506	AC006427.3	4:16362461-16363452	0	0	0	1	no
ENSG00000205821	AC006435.1	17:2308855-2415200	2.74	0.42	1.4	0.38	no
ENSG00000248193	AC006443.2	9:129089127-129269320	0	0	0	1.35	no
ENSG00000249512	AC006445.1	4:13527942-13533041	0	0	0	1	no
ENSG00000242209	AC006445.6	4:13649320-13650024	0	0	0	1	no
ENSG00000249148	AC006445.7	4:13633445-13634223	0	0	0	1	no
ENSG00000246095	AC006445.8	4:13547698-13549425	0	0.05	-0.06	1	no
ENSG00000240173	AC006452.1	7:140218219-140422590	0	0	0	1.42	no
ENSG00000221732	AC006452.3	7:140218219-140422590	0	0	0	1.27	no
ENSG00000244303	AC006455.1	7:62751890-62764434	0	0	0	1	no
ENSG00000230000	AC006455.2	7:62787051-62814743	0	0	0	1	no
ENSG00000227489	AC006458.3	7:15105831-15108276	0	0	0	1	no
ENSG00000228509	AC006460.2	2:191511471-191573442	0	0.17	-0.23	0.6	no
ENSG00000228568	AC006461.2	2:72403112-73053177	0	0	0	1.29	no
ENSG00000219545	AC006465.3	7:7676148-8133902	39.66	15.35	1.31	0.45	no
ENSG00000214998	AC006465.4	7:7676148-8133902	0.5	0.41	0.08	1.42	no
ENSG00000232887	AC006466.5	7:30323922-31251070	0	0	0	1.42	no
ENSG00000242650	AC006478.1	7:51784382-51784626	0	0	0	1	no
ENSG00000240839	AC006480.2	7:66752527-66786513	1.36	0.18	1	0.47	no
ENSG00000232790	AC006481.1	7:20875049-21061771	0.58	0	0.66	0.56	no
ENSG00000228675	AC006482.1	7:17719172-17720283	0	0	0	1	no
ENSG00000228974	AC006483.5	7:5566781-5603415	64.35	177.63	-1.45	0.81	no
ENSG00000237738	AC006483.7	7:5659677-5821370	0	0	0	1.41	no
ENSG00000234708	AC006483.8	7:5553484-5565103	0.22	0.04	0.23	0.59	no
ENSG00000204957	AC006486.1	19:42746926-42749125	0.17	0.21	-0.06	1	no
ENSG00000252789	AC006487.1	17:47572654-47659652	0	0	0	1.37	no
ENSG00000251338	AC006499.1	4:10296086-10297203	0	0	0	1	no
ENSG00000251278	AC006499.2	4:10293818-10294332	0	0	0	1	no
ENSG00000250505	AC006499.3	4:10286584-10287332	0	0	0	1	no
ENSG00000250074	AC006499.4	4:10269518-10269855	0	0	0	1	no
ENSG00000250573	AC006499.5	4:10261068-10261762	0	0	0	1	no
ENSG00000248777	AC006499.6	4:10201446-10202296	0	0	0	1	no
ENSG00000251296	AC006499.7	4:10168782-10169389	0	0	0	1	no
ENSG00000250040	AC006499.8	4:10256362-10258245	0	0	0	1	no
ENSG00000233391	AC006504.1	19:28281401-28297684	0	0	0	1	no
ENSG00000249063	AC006504.2	19:28221180-28237138	0	0	0	1	no
ENSG00000247687	AC006504.3	19:28281401-28297684	0	0	0	1	no
ENSG00000224443	AC006509.4	2:47922954-47984932	0	0	0	1	no
ENSG00000225009	AC006509.6	2:47922954-47984932	0	0	0	1	no
ENSG00000224058	AC006509.7	2:47922954-47984932	0	0	0	1	no
ENSG00000242211	AC006517.1	12:7965115-8025495	0	0	0	1.43	no
ENSG00000222548	AC006534.1	17:65809697-65809770	0	0	0	1	no
ENSG00000247581	AC006538.1	19:2164147-3062964	0	0	0	1.37	no
ENSG00000240673	AC006539.2	19:19944281-20417730	0	0	0	1.43	no
ENSG00000225480	AC006548.19	22:17378334-17378436	0	0	0	1	no
ENSG00000230481	AC006548.20	22:17385113-17385586	0	4.5	-2.46	1	no
ENSG00000250456	AC006552.1	4:55469377-55473298	0	0	0	1	no
ENSG00000252234	AC006557.1	18:14104723-14132429	0	0	0	1.4	no
ENSG00000175319	AC006557.2	18:14152997-14153075	0	0	0	1	no
ENSG00000216190	AC006559.1	12:21417533-21572528	0	0	0	1	no
ENSG00000242453	AC006559.2	12:21417533-21572528	0	0	0	1	no
ENSG00000222226	AC006926.1	7:118102552-118102648	0	0	0	1	no
ENSG00000242449	AC006927.1	12:7773059-7773125	0	0	0	1	no
ENSG00000239363	AC006927.2	12:7779152-7779220	0	0	0	1	no
ENSG00000244726	AC006927.3	12:7780302-7780370	0	0	0	1	no
ENSG00000241758	AC006927.4	12:7772994-7773057	0	0	0	1	no
ENSG00000235328	AC006946.12	22:17565843-17596583	0	0	0	1.4	no
ENSG00000235478	AC006946.15	22:17602475-17612994	0	0.05	-0.07	0.58	no
ENSG00000229330	AC006947.1	17:64298925-64806862	0	0	0	1.29	no
ENSG00000245411	AC006948.1	17:70594179-70636611	0	0	0	1	no
ENSG00000239948	AC006953.1	19:44150270-44174502	0	0	0	1.44	no
ENSG00000234457	AC006960.5	7:36345239-36345513	0	0	0	1	no
ENSG00000237400	AC006960.7	7:36502631-36544121	0	0	0	1.41	no
ENSG00000251425	AC006978.1	7:30323922-31251070	0	0	0	1.39	no
ENSG00000235859	AC006978.6	7:30323922-31251070	7.9	3.79	0.89	1.04	no
ENSG00000239225	AC006986.3	Y:9748406-9749571	0	0	0	1	no
ENSG00000235193	AC006987.4	Y:9925634-9927195	0	0	0	1	no
ENSG00000235691	AC006987.5	Y:9928410-9928816	0	0.29	-0.37	1	no
ENSG00000226975	AC006987.6	Y:10007396-10007923	0	0	0	1	no
ENSG00000231411	AC006987.7	Y:10009198-10010334	0	0	0	1	no
ENSG00000211518	AC006988.1	7:88269834-88269941	0	0	0	1	no
ENSG00000231763	AC006988.4	7:88239554-88239983	0	0	0	1	no
ENSG00000224518	AC006989.2	Y:17053426-17053709	0	0	0	1	no
ENSG00000231063	AC006994.1	2:210867288-211036107	0.29	0	0.37	0.53	no
ENSG00000231294	AC006994.2	2:211036241-211095107	0	0	0	1.29	no
ENSG00000241849	AC006995.1	7:72634610-72649979	0.43	0.86	-0.37	1.12	no
ENSG00000205580	AC006995.8	7:72507940-72525485	0.4	0.16	0.26	0.98	no
ENSG00000241350	AC007000.8	7:76607933-76661674	0	0.4	-0.49	0.54	no
ENSG00000251524	AC007001.1	7:19958603-20257027	0	0	0	1.4	no
ENSG00000239588	AC007001.3	7:19958603-20257027	0	0	0	1.44	no
ENSG00000228598	AC007001.4	7:19958603-20257027	0	0	0	1.29	no
ENSG00000231183	AC007003.1	7:76531807-76548508	0	0	0	1	no
ENSG00000239574	AC007006.1	2:59444842-59960531	0	0	0	1	no
ENSG00000244239	AC007009.1	7:8152813-8384146	22.06	0.48	3.96	0.02	no
ENSG00000229917	AC007014.1	16:11038344-11276046	7.93	4.87	0.6	1.23	no
ENSG00000249930	AC007016.3	4:15471488-15603180	0	0	0	1.35	no
ENSG00000236460	AC007033.2	7:31790792-32338941	0	0	0	1.4	no
ENSG00000230751	AC007036.4	7:30174425-30202378	0	0	0	1.28	no
ENSG00000251660	AC007036.5	7:30174425-30202378	0	0	0	1.4	no
ENSG00000227017	AC007036.6	7:30216002-30218630	0	0.22	-0.28	1	no
ENSG00000229127	AC007038.7	2:210867288-211036107	0.16	0.07	0.12	1.06	no
ENSG00000241159	AC007040.1	2:71163011-71291873	0	0	0	1.42	no
ENSG00000237751	AC007040.5	2:71115000-71115478	0	0	0	1	no
ENSG00000228384	AC007040.6	2:71163011-71291873	0	0	0	1.29	no
ENSG00000239322	AC007040.7	2:71163011-71291873	0.21	0.25	-0.04	1.44	no
ENSG00000236469	AC007040.8	2:71163011-71291873	0.23	0	0.3	0.57	no
ENSG00000235411	AC007041.2	2:20439652-20440807	2.93	3.5	-0.2	1.41	no
ENSG00000232800	AC007041.3	2:20586146-20596349	0	0	0	1	no
ENSG00000252216	AC007041.3	2:20553402-20553477	0	0	0	1	no
ENSG00000239163	AC007056.1	14:78864220-78864302	0	0	0	1	no
ENSG00000237835	AC007064.22	22:17336693-17337052	0	0	0	1	no
ENSG00000220248	AC007064.23	22:17338508-17341608	0.02	0.15	-0.18	1	no
ENSG00000237689	AC007064.24	22:17350367-17352016	0	0	0	1	no
ENSG00000237358	AC007064.25	22:17357441-17357792	0	0	0	1	no
ENSG00000228122	AC007064.26	22:17357107-17357311	0	0	0	1	no
ENSG00000234339	AC007064.28	22:17325288-17326971	0	0	0	1	no
ENSG00000247309	AC007066.1	9:125699901-125702605	0	0	0	1	no
ENSG00000250614	AC007078.4	7:76090971-76151394	0.27	0	0.35	0.59	no
ENSG00000223838	AC007091.1	7:19393156-19618229	0	0	0	1	no
ENSG00000233723	AC007092.1	2:58654933-59290901	0	0	0	1.41	no
ENSG00000223052	AC007096.1	7:29019582-29553944	0	0	0	1.27	no
ENSG00000226605	AC007098.1	2:62900985-63275775	0	0	0	1.26	no
ENSG00000231172	AC007099.1	2:75696427-75796848	0	0	0	1.28	no
ENSG00000237293	AC007099.2	2:75696427-75796848	0	0	0	1.41	no
ENSG00000251410	AC007106.1	4:27969344-27986685	0	0	0	1	no
ENSG00000250497	AC007126.1	4:13656802-13978699	0	0	0	1.39	no
ENSG00000229970	AC007128.1	7:8152813-8384146	0.29	0	0.36	0.46	no
ENSG00000233400	AC007130.1	7:27565060-27702614	0.98	0	0.98	0.46	no
ENSG00000203508	AC007130.2	7:27565060-27702614	2.14	0	1.65	0.54	no
ENSG00000222030	AC007131.1	2:59444842-59960531	0	0	0	1	no
ENSG00000252773	AC007131.1	2:59444842-59960531	0	0	0	1	no
ENSG00000221653	AC007131.2	2:59444842-59960531	0	0	0	1	no
ENSG00000233891	AC007131.2	2:59444842-59960531	0	0	0	1	no
ENSG00000234718	AC007161.4	7:7676148-8133902	0	0	0	1.42	no
ENSG00000239411	AC007161.5	7:7676148-8133902	0	0	0	1.45	no
ENSG00000224590	AC007163.10	2:202352147-202483901	0	0	0	1.26	no
ENSG00000234731	AC007163.11	2:202352147-202483901	0	0	0	1.42	no
ENSG00000249177	AC007163.12	2:202352147-202483901	0	0	0	1.35	no
ENSG00000227841	AC007163.13	2:202352147-202483901	0	0	0	1.29	no
ENSG00000237166	AC007163.3	2:201542955-201688569	0.01	0	0.01	0	no
ENSG00000244301	AC007163.4	2:201542955-201688569	0.11	0.21	-0.12	1.24	no
ENSG00000230408	AC007163.6	2:201542955-201688569	0.02	0	0.03	0	no
ENSG00000234842	AC007163.8	2:202352147-202483901	0	0	0	1.42	no
ENSG00000227736	AC007163.9	2:202352147-202483901	0	0.32	-0.4	0.53	no
ENSG00000231815	AC007179.1	2:59444842-59960531	0	0	0	1	no
ENSG00000252455	AC007179.1	2:59444842-59960531	0	0	0	1	no
ENSG00000224721	AC007182.6	14:76041230-76114512	0.09	0	0.13	0.53	no
ENSG00000214602	AC007189.2	2:49142400-49143726	0	0	0	1	no
ENSG00000246156	AC007193.2	19:46850293-46896666	0	0	0	1.36	no
ENSG00000203550	AC007216.1	16:11958476-11958671	0	0	0	1	no
ENSG00000234719	AC007216.2	16:12021229-12035902	10.54	6.78	0.57	1.24	no
ENSG00000243954	AC007224.1	16:8768421-8878432	0	0	0	1.36	no
ENSG00000213535	AC007225.1	16:46876539-46878532	0	0	0	1	no
ENSG00000250702	AC007228.1	19:57154522-57168614	0	0	0	1	no
ENSG00000226230	AC007237.2	7:77646392-79100524	0.31	0.27	0.05	1.45	no
ENSG00000231043	AC007238.1	2:58654933-59290901	45.19	32.17	0.48	1.25	no
ENSG00000243120	AC007239.1	2:103236165-103327777	0	0	0	1.36	no
ENSG00000243833	AC007241.1	Y:20487251-20487865	0	0	0	1	no
[truncated: 48,019 more rows]
