# Supplementary material for: Transcriptome Profiling of a Multiple Recurrent Muscle-Invasive Urothelial Carcinoma of the Bladder by Deep Sequencing
Source: PLoS One. 2014 Mar 12;9(3):e91466. doi: 10.1371/journal.pone.0091466 (PMC3951401; doi:10.1371/journal.pone.0091466)
Supplement: Table S2 — Primer sequences. (XLS) [file pone.0091466.s009.xls]

## Sheet: Sheet1
Table S2. Primer sequences.
gene_symbol	Forward (5‘-3‘)	Reverse (5‘-3‘)	exon	description
CDH1	CCATTTCTTGGTCTACGCCT	TAACCCAGTCTCTCTTCTGTCTTC	/	differenitially expressed gene
CLDN7	GGAGACGACAAAGTGAAGAAGG	TGTTGGTAGGGATCAAAGGGT	/	differenitially expressed gene
MMP2	GTTTCCATTCCGCTTCCA	ACCTTCTGAGTTCCCACCAA	/	differenitially expressed gene
PTPRF	TGTTGTTGACCCGATGGC	TGAATCCCTCGCCTGTCTT	/	differenitially expressed gene
VEGFA	AAGGAGGAGGGCAGAATCAT	GCACACAGGATGGCTTGAA	/	differenitially expressed gene
GAPDH	CATGAGAAGTATGACAACAGCCT	AGTCCTTCCACGATACCAAAGT	/	control gene of validation
CD44	GATGTCACAGGTGGAAGAAGAG	AGGTCACTGGGATGAAGGTC	exon8, skipped	differenitial splicing gene
	AAGACACATTCCACCCCAGT	CAAGAGGGATGCCAAGATG	exon9, control
PDGFA	AAGAAGTCCAGGTGAGGTTAGAG	GGCTGCTTTAGGTGGGTTT	exon6, skipped	differenitial splicing gene
	GTGTCAAGTGCCAGCCCT	CGTGTCCTCTTCCCGATAA	exon5, control
NUMB	CCCTTCTCATCTGCTCCGA	TTGGTTTCACGCACAGGC	exon11, skipped	differenitial splicing gene
	AATGAGTTGCCTTCCACTATGC	CACTGGTTTGGTCATCGGAG	exon10, control
GSK3B	TGTAGCCGTCTGCTGGAGTA	CCAGAGGTGGATTACTTGACAG	exon11, skipped	differenitial splicing gene
	GTGATTCAGGAGAACTGGTCG	GAAGAAATAACGCAATCGGAC	exon3, control
