# Supplementary material for: Transcriptome Profiling of a Multiple Recurrent Muscle-Invasive Urothelial Carcinoma of the Bladder by Deep Sequencing
Source: PLoS One. 2014 Mar 12;9(3):e91466. doi: 10.1371/journal.pone.0091466 (PMC3951401; doi:10.1371/journal.pone.0091466)
Supplement: Table S3 — qRT-PCR validation of five differentially expressed genes (fold change, cancer sample vs. non-cancer sample). (XLSX) [file pone.0091466.s010.xlsx]

## Sheet: Sheet1
Table S3. qRT-PCR validation of five differentially expressed genes (fold change, cancer sample vs. non-cancer sample)
patient	tumor type	CDH1	VEGFA	PTPRF	CLDN7	MMP2
p1	recurrent	2.92817	4.0935	3.73213	0.97716	0.00929068
p2	recurrent	17.5492	4.40762	18.8523	2.76383	0.0794762
p3	recurrent	7.90811	2.36199	10.3867	1.24833	0.0207607
p4	recurrent	0.954842	0.823591	0.827406	0.735433	1.9816
p5	recurrent	5.50217	1.22264	2.86791	1.94981	0.0400145
p6	recurrent	0.0906636	0.405189	0.186425	1.06191	0.378929
p7	newly diagnosed	1.75727	2.13366	1.217	1.43396	0.258816
p8	newly diagnosed	1.10573	1.20164	1.78386	1.12376	0.0763268
p9	newly diagnosed	1.00928	0.943874	0.673617	0.658231	0.234339
p10	newly diagnosed	0.345478	0.490843	0.703847	0.761368	0.0257372
p11	newly diagnosed	0.161171	0.302848	0.291183	1.74513	0.194342
Patient using in deep sequencing	recurrent	377.41	87.43	67.18	4.28	0.017
