# Supplementary material for: Transcriptome Profiling of a Multiple Recurrent Muscle-Invasive Urothelial Carcinoma of the Bladder by Deep Sequencing
Source: PLoS One. 2014 Mar 12;9(3):e91466. doi: 10.1371/journal.pone.0091466 (PMC3951401; doi:10.1371/journal.pone.0091466)
Supplement: Table S4 — Differential splicing events. (XLS) [file pone.0091466.s011.xls]

## Sheet: readme
Table S4. Differential splicing events
sheet	descritption
raw	raw result of differential splicing events by MISO
filtered	filtered result from raw result by the cut-off: abs(diff)>0.3 and bayes_factor>1000
cancer-associated	differential splicing events of cancer-associated genes according to the filtered result
Explanation for the columns of the sheets
column	description
even_id	ID of splicng events
Ensembl_gene_id	gene id of Ensembl database
gene_symbol	gene symbol
splice_type	alternative splicing patterns, including alternative 3’splice sites (A3SS), alternative 5’splice sites (A5SS), alternative first exons (AFE), mutually exclusive exons (MXE), retained introns (RI), skipped exons (SE) and tandem 3’UTRs (TUTR).
event_name	event name provided by MISO, which indicate the locations of splicnig events
Psi_Cancer	Psi, percentage spliced in, eg.Ψ, denotes the fraction of mRNAs that represent the inclusion isoform, value of Ψ in the cancer tissue
Psi_Normal	value of Ψ in the normal tissue
diff	Psi_Cancer-Psi_Normal
abs(diff)	absolute value of diff
bayes_factor	provided by MISO, indicate the significance of the splicing difference. It was in [0, +∞), and it was greater, the difference was more significant.
Cancer-associated	Does the gene belong to the gene set of cancer-associated genes accroding our collection?
gene_description	description of the gene
is_DEG	Does the gene belong to differentially expressed genes between the UCB tissue and normal tissue?

## Sheet: raw
even_id	Ensembl_gene_id	gene_symbol	splice_type	event_name	Psi_Cancer	Psi_Normal	diff	abs(diff)	bayes_factor	Cancer-associated	gene_description	is_DEG
1	ENSG00000126581	BECN1	SE	chr17:40961879:40962946:-@chr17:40963673:40963815:-@chr17:40966542:40967032:-	0.94	0.74	0.2	0.2	423.9		beclin 1, autophagy related [Source:HGNC Symbol;Acc:1034]	no
2	ENSG00000033627	ATP6V0A1	SE	chr17:40665460:40665996:+@chr17:40666307:40666478:+@chr17:40673045:40674600:+	0.61	0.85	-0.24	0.24	11.27		ATPase, H+ transporting, lysosomal V0 subunit a1 [Source:HGNC Symbol;Acc:865]	no
3	ENSG00000082641	NFE2L1	SE	chr17:46133748:46133960:+@chr17:46134394:46134483:+@chr17:46134706:46134864:+	0.16	0.44	-0.28	0.28	1.36265e+08		nuclear factor (erythroid-derived 2)-like 1 [Source:HGNC Symbol;Acc:7781]	no
4	ENSG00000227036	AC007639.1	SE	chr17:70399463:70400957:-@chr17:70416841:70417105:-@chr17:70424377:70424439:-	0.29	0.05	0.24	0.24	37.47			no
5	ENSG00000167840	ZNF232	SE	chr17:5012221:5013163:-@chr17:5014371:5014514:-@chr17:5015095:5015646:-	0.63	0.22	0.41	0.41	39.1		zinc finger protein 232 [Source:HGNC Symbol;Acc:13026]	yes
6	ENSG00000125695	STRADA	SE	chr17:61780200:61784099:-@chr17:61784607:61784778:-@chr17:61787851:61787974:-	0.58	0.91	-0.33	0.33	63.7		STE20-related kinase adaptor alpha [Source:HGNC Symbol;Acc:30172]	NA
7	ENSG00000126858	RHOT1	SE	chr17:30535126:30535328:+@chr17:30538135:30538257:+@chr17:30551635:30552790:+	0.17	0.47	-0.3	0.3	12.3		ras homolog gene family, member T1 [Source:HGNC Symbol;Acc:21168]	no
8	ENSG00000068120	COASY	SE	chr17:40714092:40714237:+@chr17:40714374:40714505:+@chr17:40714630:40716595:+	0.04	0.33	-0.29	0.29	1970.49		CoA synthase [Source:HGNC Symbol;Acc:29932]	no
9	ENSG00000108395	TRIM37	SE	chr17:57092971:57093160:-@chr17:57094657:57094785:-@chr17:57105776:57106084:-	0.41	0.91	-0.5	0.5	5.58e+15	yes	tripartite motif containing 37 [Source:HGNC Symbol;Acc:7523]	no
10	ENSG00000178307	TMEM11	SE	chr17:21100608:21102153:-@chr17:21114249:21114540:-@chr17:21117404:21117937:-	0.9	0.65	0.25	0.25	16505		transmembrane protein 11 [Source:HGNC Symbol;Acc:16823]	no
11	ENSG00000108590	MED31	SE	chr17:6546478:6547979:-@chr17:6553302:6553398:-@chr17:6553676:6553753:-	0.37	0.95	-0.58	0.58	1.7e+78		mediator complex subunit 31 [Source:HGNC Symbol;Acc:24260]	no
12	ENSG00000168256	NKIRAS2	SE	chr17:40174417:40174490:+@chr17:40174588:40174658:+@chr17:40175672:40177663:+	0.94	0.44	0.5	0.5	10113.8		NFKB inhibitor interacting Ras-like 2 [Source:HGNC Symbol;Acc:17898]	no
13	ENSG00000108639	SYNGR2	SE	chr17:76166898:76167135:+@chr17:76167591:76167730:+@chr17:76167820:76169009:+	0.83	0.6	0.23	0.23	1e+20		synaptogyrin 2 [Source:HGNC Symbol;Acc:11499]	no
14	ENSG00000010244	ZNF207	SE	chr17:30692349:30692506:+@chr17:30693684:30693776:+@chr17:30694791:30696473:+	0.82	0.3	0.52	0.52	9.4e+105		zinc finger protein 207 [Source:HGNC Symbol;Acc:12998]	no
15	ENSG00000161955	TNFSF13	SE	chr17:7461492:7462614:+@chr17:7462941:7463019:+@chr17:7463163:7463210:+	0.59	0.97	-0.38	0.38	1.61414e+06		tumor necrosis factor (ligand) superfamily, member 13 [Source:HGNC Symbol;Acc:11928]	no
16	ENSG00000168256	NKIRAS2	SE	chr17:40174417:40174490:+@chr17:40174583:40174658:+@chr17:40175672:40177663:+	0.96	0.6	0.36	0.36	23.55		NFKB inhibitor interacting Ras-like 2 [Source:HGNC Symbol;Acc:17898]	no
17	ENSG00000102710	FAM48A	SE	chr13:37583449:37583946:-@chr13:37584689:37584792:-@chr13:37586329:37588072:-	0.79	0.16	0.63	0.63	1.4e+19		family with sequence similarity 48, member A [Source:HGNC Symbol;Acc:20596]	no
18	ENSG00000136108	CKAP2	SE	chr13:53030658:53030742:+@chr13:53035031:53035109:+@chr13:53035193:53036061:+	0.26	0.69	-0.43	0.43	19.44		cytoskeleton associated protein 2 [Source:HGNC Symbol;Acc:1990]	no
19	ENSG00000253710	ALG11	SE	chr13:52586524:52586598:+@chr13:52598142:52599073:+@chr13:52602455:52608191:+	0.89	0.46	0.43	0.43	22374234751		asparagine-linked glycosylation 11, alpha-1,2-mannosyltransferase homolog (yeast) [Source:HGNC Symbol;Acc:32456]	no
20	ENSG00000136114	THSD1	SE	chr13:52951302:52952924:-@chr13:52960163:52960321:-@chr13:52971367:52972369:-	0.33	0.91	-0.58	0.58	6597640113	yes	thrombospondin, type I, domain containing 1 [Source:HGNC Symbol;Acc:17754]	no
21	ENSG00000176124	DLEU1	SE	chr13:50656305:50656693:+@chr13:50657278:50657330:+@chr13:50678840:50681354:+	0.29	0.73	-0.44	0.44	13.09		deleted in lymphocytic leukemia 1 (non-protein coding) [Source:HGNC Symbol;Acc:13747]	no
22	ENSG00000188529	SRSF10	SE	chr1:24291278:24294213:-@chr1:24298063:24298113:-@chr1:24298340:24298594:-	0.75	0.97	-0.22	0.22	347.94		serine/arginine-rich splicing factor 10 [Source:HGNC Symbol;Acc:16713]	no
23	ENSG00000162735	PEX19	SE	chr1:160252734:160252899:-@chr1:160253320:160253429:-@chr1:160254845:160254941:-	0.36	0.73	-0.37	0.37	42724.8		peroxisomal biogenesis factor 19 [Source:HGNC Symbol;Acc:9713]	no
24	ENSG00000143393	PI4KB	SE	chr1:151280050:151280277:-@chr1:151282687:151282731:-@chr1:151288049:151288985:-	0.46	0.23	0.23	0.23	13.9		phosphatidylinositol 4-kinase, catalytic, beta [Source:HGNC Symbol;Acc:8984]	no
25	ENSG00000135766	EGLN1	SE	chr1:231497490:231502221:-@chr1:231503315:231503382:-@chr1:231506308:231506444:-	0.7	0.94	-0.24	0.24	60.11	yes	egl nine homolog 1 (C. elegans) [Source:HGNC Symbol;Acc:1232]	no
26	ENSG00000143384	MCL1	SE	chr1:150547025:150549967:-@chr1:150550720:150550784:-@chr1:150551319:150552274:-	0.57	0.81	-0.24	0.24	86249.5	yes	myeloid cell leukemia sequence 1 (BCL2-related) [Source:HGNC Symbol;Acc:6943]	no
27	ENSG00000251503	APITD1-CORT	SE	chr1:10490786:10491458:+@chr1:10493899:10494022:+@chr1:10494714:10494747:+	0.32	0.74	-0.42	0.42	3.18271e+06		APITD1-CORT readthrough [Source:HGNC Symbol;Acc:38843]	no
28	ENSG00000143612	C1orf43	SE	chr1:154186369:154186422:-@chr1:154186933:154187050:-@chr1:154192818:154193274:-	0.62	0.92	-0.3	0.3	6594.84		chromosome 1 open reading frame 43 [Source:HGNC Symbol;Acc:29876]	no
29	ENSG00000155366	RHOC	SE	chr1:113245530:113246428:-@chr1:113247675:113247790:-@chr1:113249700:113250025:-	0.08	0.43	-0.35	0.35	374.7	yes	ras homolog gene family, member C [Source:HGNC Symbol;Acc:669]	no
30	ENSG00000117525	F3	SE	chr1:95005262:95005924:-@chr1:95006128:95006340:-@chr1:95007093:95007415:-	0.34	0.59	-0.25	0.25	12.42	yes	coagulation factor III (thromboplastin, tissue factor) [Source:HGNC Symbol;Acc:3541]	yes
31	ENSG00000162650	ATXN7L2	SE	chr1:110033544:110034339:+@chr1:110034649:110034726:+@chr1:110035208:110035426:+	0.21	0.65	-0.44	0.44	738.46		ataxin 7-like 2 [Source:HGNC Symbol;Acc:28713]	no
32	ENSG00000117335	CD46	SE	chr1:207958964:207959027:+@chr1:207963598:207963690:+@chr1:207966864:207968861:+	0.05	0.25	-0.2	0.2	1.02e+17	yes	CD46 molecule, complement regulatory protein [Source:HGNC Symbol;Acc:6953]	no
33	ENSG00000127603	MACF1	SE	chr1:39945470:39945681:+@chr1:39946592:39946702:+@chr1:39950273:39952659:+	0.81	0.1	0.71	0.71	5.9e+275	yes	microtubule-actin crosslinking factor 1 [Source:HGNC Symbol;Acc:13664]	no
34	ENSG00000132694	ARHGEF11	SE	chr1:156907041:156907288:-@chr1:156908210:156908305:-@chr1:156909340:156909702:-	0.13	0.87	-0.74	0.74	2.1e+169		Rho guanine nucleotide exchange factor (GEF) 11 [Source:HGNC Symbol;Acc:14580]	no
35	ENSG00000117448	AKR1A1	SE	chr1:46016215:46016827:+@chr1:46018108:46018235:+@chr1:46027461:46027550:+	0.35	0.88	-0.53	0.53	2.4e+53		aldo-keto reductase family 1, member A1 (aldehyde reductase) [Source:HGNC Symbol;Acc:380]	no
36	ENSG00000143774	GUK1	SE	chr1:228327929:228328064:+@chr1:228328825:228328989:+@chr1:228333212:228333768:+	0.16	0.82	-0.66	0.66	37200000000000		guanylate kinase 1 [Source:HGNC Symbol;Acc:4693]	no
37	ENSG00000188529	SRSF10	SE	chr1:24291278:24294213:-@chr1:24297828:24297929:-@chr1:24298063:24298502:-	0.56	0.28	0.28	0.28	401199		serine/arginine-rich splicing factor 10 [Source:HGNC Symbol;Acc:16713]	no
38	ENSG00000143393	PI4KB	SE	chr1:151288049:151288985:-@chr1:151297221:151297393:-@chr1:151299747:151301188:-	0.66	0.24	0.42	0.42	14.04		phosphatidylinositol 4-kinase, catalytic, beta [Source:HGNC Symbol;Acc:8984]	no
39	ENSG00000171603	CLSTN1	SE	chr1:9795943:9796100:-@chr1:9797556:9797612:-@chr1:9801152:9801318:-	0.09	0.74	-0.65	0.65	1.5e+60		calsyntenin 1 [Source:HGNC Symbol;Acc:17447]	no
40	ENSG00000116957	TBCE	SE	chr1:235543334:235543464:+@chr1:235564818:235564902:+@chr1:235577748:235577994:+	0.87	0.6	0.27	0.27	69.82		tubulin folding cofactor E [Source:HGNC Symbol;Acc:11582]	no
41	ENSG00000132485	ZRANB2	SE	chr1:71528969:71530820:-@chr1:71531361:71531431:-@chr1:71532459:71533234:-	0.15	0.62	-0.47	0.47	15985.1		zinc finger, RAN-binding domain containing 2 [Source:HGNC Symbol;Acc:13058]	no
42	ENSG00000143337	TOR1AIP1	SE	chr1:179877740:179877808:+@chr1:179883133:179883189:+@chr1:179886587:179890583:+	0.4	0.18	0.22	0.22	5735.15		torsin A interacting protein 1 [Source:HGNC Symbol;Acc:29456]	no
43	ENSG00000169403	PTAFR	SE	chr1:28473666:28477570:-@chr1:28498776:28499038:-@chr1:28503103:28503699:-	0.37	0.03	0.34	0.34	92.56		platelet-activating factor receptor [Source:HGNC Symbol;Acc:9582]	yes
44	ENSG00000117114	LPHN2	SE	chr1:82450943:82451039:+@chr1:82452585:82452713:+@chr1:82456075:82458422:+	0.68	0.04	0.64	0.64	4.5e+216	yes	latrophilin 2 [Source:HGNC Symbol;Acc:18582]	no
45	ENSG00000174606	ANGEL2	SE	chr1:213181552:213181808:-@chr1:213186435:213186760:-@chr1:213188955:213189205:-	0.51	0.9	-0.39	0.39	39.72		angel homolog 2 (Drosophila) [Source:HGNC Symbol;Acc:30534]	no
46	ENSG00000116918	TSNAX	SE	chr1:231696874:231697001:+@chr1:231699211:231699375:+@chr1:231700274:231702403:+	0.22	0.02	0.2	0.2	2344121991		translin-associated factor X [Source:HGNC Symbol;Acc:12380]	no
47	ENSG00000135744	AGT	SE	chr1:230838269:230839075:-@chr1:230839939:230840083:-@chr1:230841679:230841946:-	0.99	0.71	0.28	0.28	506.07		angiotensinogen (serpin peptidase inhibitor, clade A, member 8) [Source:HGNC Symbol;Acc:333]	no
48	ENSG00000116209	TMEM59	SE	chr1:54509046:54509198:-@chr1:54511365:54511459:-@chr1:54518673:54519139:-	0.12	0.46	-0.34	0.34	1.82597e+06		transmembrane protein 59 [Source:HGNC Symbol;Acc:1239]	no
49	ENSG00000143373	ZNF687	SE	chr1:151254290:151254871:+@chr1:151257682:151258550:+@chr1:151258751:151260882:+	0.46	0.11	0.35	0.35	16175.8		zinc finger protein 687 [Source:HGNC Symbol;Acc:29277]	no
50	ENSG00000117114	LPHN2	SE	chr1:82450943:82451039:+@chr1:82452944:82453025:+@chr1:82456075:82458422:+	0.15	0.53	-0.38	0.38	24.28	yes	latrophilin 2 [Source:HGNC Symbol;Acc:18582]	no
51	ENSG00000185090	MANEAL	SE	chr1:38261160:38261518:+@chr1:38262416:38262492:+@chr1:38265239:38271075:+	0.94	0.43	0.51	0.51	76910669027		mannosidase, endo-alpha-like [Source:HGNC Symbol;Acc:26452]	yes
52	ENSG00000116786	PLEKHM2	SE	chr1:16046229:16046415:+@chr1:16047824:16047883:+@chr1:16051812:16052255:+	0.39	0.84	-0.45	0.45	2.27e+16		pleckstrin homology domain containing, family M (with RUN domain) member 2 [Source:HGNC Symbol;Acc:29131]	no
53	ENSG00000132485	ZRANB2	SE	chr1:71528969:71530820:-@chr1:71531361:71531435:-@chr1:71532459:71533234:-	0.23	0.65	-0.42	0.42	1586.61		zinc finger, RAN-binding domain containing 2 [Source:HGNC Symbol;Acc:13058]	no
54	ENSG00000110768	GTF2H1	SE	chr11:18343812:18344287:+@chr11:18347494:18347700:+@chr11:18354607:18355156:+	0.04	0.38	-0.34	0.34	4910.91	yes	general transcription factor IIH, polypeptide 1, 62kDa [Source:HGNC Symbol;Acc:4655]	no
55	ENSG00000198561	CTNND1	SE	chr11:57529234:57529518:+@chr11:57556509:57556627:+@chr11:57558857:57559145:+	0.17	0.92	-0.75	0.75	4.7e+140	yes	catenin (cadherin-associated protein), delta 1 [Source:HGNC Symbol;Acc:2515]	no
56	ENSG00000026508	CD44	SE	chr11:35211209:35211612:+@chr11:35231512:35231601:+@chr11:35232793:35233725:+	0.96	0.59	0.37	0.37	3.33126e+07	yes	CD44 molecule (Indian blood group) [Source:HGNC Symbol;Acc:1681]	no
57	ENSG00000239306	RBM14	SE	chr11:66383908:66384528:+@chr11:66391685:66392418:+@chr11:66407171:66408663:+	0.47	0.18	0.29	0.29	1.36e+25		RNA binding motif protein 14 [Source:HGNC Symbol;Acc:14219]	null
58	ENSG00000175582	RAB6A	SE	chr11:73386683:73389007:-@chr11:73390699:73390765:-@chr11:73418465:73418558:-	0.71	0.96	-0.25	0.25	61241903597	yes	RAB6A, member RAS oncogene family [Source:HGNC Symbol;Acc:9786]	no
59	ENSG00000177697	CD151	SE	chr11:832843:833026:+@chr11:834535:834591:+@chr11:836063:836807:+	0.17	0.43	-0.26	0.26	5.3e+15	yes	CD151 molecule (Raph blood group) [Source:HGNC Symbol;Acc:1630]	no
60	ENSG00000198561	CTNND1	SE	chr11:57582863:57582972:+@chr11:57583387:57583473:+@chr11:57583769:57586657:+	0.46	0.01	0.45	0.45	1.7e+244	yes	catenin (cadherin-associated protein), delta 1 [Source:HGNC Symbol;Acc:2515]	no
61	ENSG00000166199	ALKBH3	SE	chr11:43911275:43911378:+@chr11:43913591:43913679:+@chr11:43923066:43923275:+	0.87	0.53	0.34	0.34	698.66		alkB, alkylation repair homolog 3 (E. coli) [Source:HGNC Symbol;Acc:30141]	no
62	ENSG00000184281	TSSC4	SE	chr11:2421718:2422028:+@chr11:2423069:2423377:+@chr11:2423524:2424406:+	0.14	0.53	-0.39	0.39	47.1	yes	tumor suppressing subtransferable candidate 4 [Source:HGNC Symbol;Acc:12386]	no
63	ENSG00000150779	TIMM8B	SE	chr11:111953407:111956186:-@chr11:111956702:111957034:-@chr11:111957364:111957774:-	0.42	0.21	0.21	0.21	76620.4		translocase of inner mitochondrial membrane 8 homolog B (yeast) [Source:HGNC Symbol;Acc:11818]	no
64	ENSG00000109920	FNBP4	SE	chr11:47746020:47746330:-@chr11:47747289:47747388:-@chr11:47752926:47753771:-	0.77	0.24	0.53	0.53	5.61e+16	yes	formin binding protein 4 [Source:HGNC Symbol;Acc:19752]	no
65	ENSG00000177697	CD151	SE	chr11:832843:833026:+@chr11:834458:834591:+@chr11:836063:836807:+	0.19	0.49	-0.3	0.3	7.32e+37	yes	CD151 molecule (Raph blood group) [Source:HGNC Symbol;Acc:1630]	no
66	ENSG00000082701	GSK3B	SE	chr3:119540164:119545702:-@chr3:119562102:119562200:-@chr3:119582266:119582452:-	0.95	0.42	0.53	0.53	530317	yes	glycogen synthase kinase 3 beta [Source:HGNC Symbol;Acc:4617]	no
67	ENSG00000163702	IL17RC	SE	chr3:9961488:9962286:+@chr3:9962609:9962653:+@chr3:9965565:9965975:+	0.21	0.49	-0.28	0.28	180.04		interleukin 17 receptor C [Source:HGNC Symbol;Acc:18358]	no
68	ENSG00000156976	EIF4A2	SE	chr3:186504556:186505053:+@chr3:186505197:186505373:+@chr3:186505592:186507683:+	0.9	0.48	0.42	0.42	1.5e+78	yes	eukaryotic translation initiation factor 4A2 [Source:HGNC Symbol;Acc:3284]	NA
69	ENSG00000154813	DPH3	SE	chr3:16298568:16302336:-@chr3:16305662:16305736:-@chr3:16306276:16306603:-	0.84	0.54	0.3	0.3	2.74928e+06		DPH3, KTI11 homolog (S. cerevisiae) [Source:HGNC Symbol;Acc:27717]	no
70	ENSG00000047849	MAP4	SE	chr3:47957441:47958664:-@chr3:47960209:47960241:-@chr3:47963255:47963368:-	0.73	0.24	0.49	0.49	10.05	yes	microtubule-associated protein 4 [Source:HGNC Symbol;Acc:6862]	no
71	ENSG00000156976	EIF4A2	SE	chr3:186504556:186505053:+@chr3:186505268:186505373:+@chr3:186505592:186507683:+	0.95	0.74	0.21	0.21	14567.4	yes	eukaryotic translation initiation factor 4A2 [Source:HGNC Symbol;Acc:3284]	NA
72	ENSG00000163681	SLMAP	SE	chr3:57908616:57908750:+@chr3:57911572:57911661:+@chr3:57913023:57916265:+	0.1	0.88	-0.78	0.78	9.1e+108		sarcolemma associated protein [Source:HGNC Symbol;Acc:16643]	no
73	ENSG00000114416	FXR1	SE	chr3:180687874:180688146:+@chr3:180693101:180693192:+@chr3:180693910:180695969:+	0.24	0.61	-0.37	0.37	9.19e+30		fragile X mental retardation, autosomal homolog 1 [Source:HGNC Symbol;Acc:4023]	NA
74	ENSG00000163900	TMEM41A	SE	chr3:185206083:185209545:-@chr3:185212411:185212549:-@chr3:185214616:185214769:-	0.89	0.57	0.32	0.32	854.18		transmembrane protein 41A [Source:HGNC Symbol;Acc:30544]	no
75	ENSG00000126246	TMEM149	SE	chr19:36229701:36230527:-@chr19:36230611:36230987:-@chr19:36231281:36231497:-	0.54	0.94	-0.4	0.4	4.12013e+07		IGF-like family receptor 1 [Source:HGNC Symbol;Acc:23620]	no
76	ENSG00000130517	PGPEP1	SE	chr19:18466705:18466821:+@chr19:18468193:18468425:+@chr19:18474201:18480767:+	0.5	0.75	-0.25	0.25	18.54		pyroglutamyl-peptidase I [Source:HGNC Symbol;Acc:13568]	no
77	ENSG00000233391	LOC148189	SE	chr19:28284372:28284558:+@chr19:28288662:28289084:+@chr19:28296513:28298224:+	0.92	0.33	0.59	0.59	4.58e+36			no
78	ENSG00000010361	FUZ	SE	chr19:50310118:50310631:-@chr19:50311372:50311416:-@chr19:50311671:50311748:-	0.43	0.11	0.32	0.32	466.15		fuzzy homolog (Drosophila) [Source:HGNC Symbol;Acc:26219]	no
79	ENSG00000161091	C19orf28	SE	chr19:3538259:3538754:-@chr19:3542774:3542975:-@chr19:3544807:3544937:-	0.73	0.41	0.32	0.32	12.45		chromosome 19 open reading frame 28 [Source:HGNC Symbol;Acc:28299]	no
80	ENSG00000142396	AC020915.4	SE	chr19:58817454:58817582:+@chr19:58823532:58823769:+@chr19:58826114:58827022:+	0.54	0.84	-0.3	0.3	52.35		endogenous retrovirus group K3, member 1 [Source:HGNC Symbol;Acc:30466]	no
81	ENSG00000099622	CIRBP	SE	chr19:1271980:1272050:+@chr19:1273493:1273714:+@chr19:1274306:1275032:+	0.49	0.88	-0.39	0.39	2442.65	yes	cold inducible RNA binding protein [Source:HGNC Symbol;Acc:1982]	no
82	ENSG00000108107	RPL28	SE	chr19:55897938:55899416:+@chr19:55899611:55899852:+@chr19:55902922:55903460:+	0.55	0.87	-0.32	0.32	1478309990		ribosomal protein L28 [Source:HGNC Symbol;Acc:10330]	no
83	ENSG00000214046	C19orf42	SE	chr19:16754954:16758072:-@chr19:16763416:16763772:-@chr19:16764846:16764936:-	0.42	0.07	0.35	0.35	700974000000		chromosome 19 open reading frame 42 [Source:HGNC Symbol;Acc:28419]	no
84	ENSG00000224313	DOM3Z	SE	chr6:31937592:31938924:-@chr6:31939097:31939358:-@chr6:31939706:31940069:-	0.86	0.63	0.23	0.23	13.77		dom-3 homolog Z (C. elegans) [Source:HGNC Symbol;Acc:2992]	no
85	ENSG00000120256	LRP11	SE	chr6:150139894:150141839:-@chr6:150147400:150147495:-@chr6:150157221:150157433:-	0.94	0.58	0.36	0.36	512808000000		low density lipoprotein receptor-related protein 11 [Source:HGNC Symbol;Acc:16936]	no
86	ENSG00000137177	KIF13A	SE	chr6:17763924:17765177:-@chr6:17771345:17771449:-@chr6:17772139:17772290:-	0.66	0.09	0.57	0.57	3.5e+37		kinesin family member 13A [Source:HGNC Symbol;Acc:14566]	no
87	ENSG00000029363	BCLAF1	SE	chr6:136589300:136589477:-@chr6:136590279:136590441:-@chr6:136590575:136591326:-	0.52	0.26	0.26	0.26	71.55		BCL2-associated transcription factor 1 [Source:HGNC Symbol;Acc:16863]	no
88	ENSG00000114956	DGUOK	SE	chr2:74153953:74154179:+@chr2:74166037:74166149:+@chr2:74173846:74175845:+	0.67	0.28	0.39	0.39	1.68e+25		deoxyguanosine kinase [Source:HGNC Symbol;Acc:2858]	no
89	ENSG00000234171	AK023018	SE	chr2:3605976:3606588:+@chr2:3607038:3607319:+@chr2:3608907:3610487:+	0.35	0.76	-0.41	0.41	2.00603e+07			NA
90	ENSG00000234171	AK023018	SE	chr2:3605976:3606588:+@chr2:3606994:3607319:+@chr2:3608907:3610487:+	0.36	0.79	-0.43	0.43	1.19093e+08			NA
91	ENSG00000115875	SRSF7	SE	chr2:38975721:38975795:-@chr2:38976040:38976315:-@chr2:38976671:38976847:-	0.47	0.21	0.26	0.26	25.85		serine/arginine-rich splicing factor 7 [Source:HGNC Symbol;Acc:10789]	no
92	ENSG00000048991	R3HDM1	SE	chr2:136396466:136396692:+@chr2:136399106:136399360:+@chr2:136402949:136403097:+	0.7	0.15	0.55	0.55	1350000000000		R3H domain containing 1 [Source:HGNC Symbol;Acc:9757]	no
93	ENSG00000115875	SRSF7	SE	chr2:38975721:38975795:-@chr2:38976040:38976488:-@chr2:38976671:38976847:-	0.79	0.45	0.34	0.34	1.7519e+06		serine/arginine-rich splicing factor 7 [Source:HGNC Symbol;Acc:10789]	no
94	ENSG00000118960	HS1BP3	SE	chr2:20834476:20838412:-@chr2:20840733:20840940:-@chr2:20850792:20850866:-	0.96	0.65	0.31	0.31	11.56		HCLS1 binding protein 3 [Source:HGNC Symbol;Acc:24979]	no
95	ENSG00000128699	ORMDL1	SE	chr2:190647148:190647328:-@chr2:190647740:190648128:-@chr2:190648995:190649097:-	0.2	0.81	-0.61	0.61	2.03e+15		ORM1-like 1 (S. cerevisiae) [Source:HGNC Symbol;Acc:16036]	no
96	ENSG00000168918	INPP5D	SE	chr2:234106741:234107022:+@chr2:234112772:234113363:+@chr2:234115352:234116867:+	0.79	0.37	0.42	0.42	7.46848e+06		inositol polyphosphate-5-phosphatase, 145kDa [Source:HGNC Symbol;Acc:6079]	yes
97	ENSG00000055917	PUM2	SE	chr2:20462950:20463221:-@chr2:20478344:20478580:-@chr2:20482708:20482992:-	0.81	0.46	0.35	0.35	574.88		pumilio homolog 2 (Drosophila) [Source:HGNC Symbol;Acc:14958]	no
98	ENSG00000243147	MRPL33	SE	chr2:27994425:27994666:+@chr2:27995541:27995559:+@chr2:28002300:28002619:+	0.99	0.28	0.71	0.71	325000000000000		mitochondrial ribosomal protein L33 [Source:HGNC Symbol;Acc:14487]	no
99	ENSG00000115307	AUP1	SE	chr2:74755544:74755616:-@chr2:74755878:74756062:-@chr2:74756259:74756626:-	0.74	0.94	-0.2	0.2	558.64		ancient ubiquitous protein 1 [Source:HGNC Symbol;Acc:891]	no
100	ENSG00000115307	AUP1	SE	chr2:74755544:74755616:-@chr2:74755874:74756062:-@chr2:74756259:74756626:-	0.48	0.92	-0.44	0.44	4.8e+24		ancient ubiquitous protein 1 [Source:HGNC Symbol;Acc:891]	no
101	ENSG00000243147	MRPL33	SE	chr2:27995541:27995559:+@chr2:27997291:27997397:+@chr2:28002300:28002619:+	0.36	0.68	-0.32	0.32	10.8		mitochondrial ribosomal protein L33 [Source:HGNC Symbol;Acc:14487]	no
102	ENSG00000188153	COL4A5	SE	chrX:107938037:107938151:+@chrX:107938497:107938669:+@chrX:107939527:107940780:+	0.96	0.58	0.38	0.38	9.12085e+08		collagen, type IV, alpha 5 [Source:HGNC Symbol;Acc:2207]	no
103	ENSG00000184205	TSPYL2	SE	chrX:53113714:53114048:+@chrX:53114136:53114281:+@chrX:53114409:53115595:+	0.38	0.18	0.2	0.2	20.47		TSPY-like 2 [Source:HGNC Symbol;Acc:24358]	no
104	ENSG00000126767	ELK1	SE	chrX:47498294:47500874:-@chrX:47509320:47509425:-@chrX:47509822:47510020:-	0.75	0.38	0.37	0.37	3.03415e+08	yes	ELK1, member of ETS oncogene family [Source:HGNC Symbol;Acc:3321]	no
105	ENSG00000185222	WBP5	SE	chrX:102611373:102611534:+@chrX:102612011:102612089:+@chrX:102612543:102613397:+	0.53	0.73	-0.2	0.2	1.74e+24		WW domain binding protein 5 [Source:HGNC Symbol;Acc:30084]	no
106	ENSG00000101940	WDR13	SE	chrX:48455881:48456425:+@chrX:48457105:48457345:+@chrX:48457741:48457850:+	0.36	0.86	-0.5	0.5	37265.5		WD repeat domain 13 [Source:HGNC Symbol;Acc:14352]	no
107	ENSG00000001497	LAS1L	SE	chrX:64743936:64744142:-@chrX:64744444:64744494:-@chrX:64744845:64744930:-	0.04	0.24	-0.2	0.2	5360000000000		LAS1-like (S. cerevisiae) [Source:HGNC Symbol;Acc:25726]	no
108	ENSG00000001497	LAS1L	SE	chrX:64752441:64752510:-@chrX:64753490:64753615:-@chrX:64754360:64754691:-	0.49	0.86	-0.37	0.37	41.75		LAS1-like (S. cerevisiae) [Source:HGNC Symbol;Acc:25726]	no
109	ENSG00000176986	SEC24C	SE	chr10:75506563:75506762:+@chr10:75519380:75519552:+@chr10:75519776:75520144:+	0.87	0.54	0.33	0.33	28.49		SEC24 family, member C (S. cerevisiae) [Source:HGNC Symbol;Acc:10705]	no
110	ENSG00000148700	ADD3	SE	chr10:111890121:111890244:+@chr10:111892063:111892158:+@chr10:111893084:111895452:+	0.9	0.1	0.8	0.8	2.4e+184	yes	adducin 3 (gamma) [Source:HGNC Symbol;Acc:245]	no
111	ENSG00000165669	C10orf84	SE	chr10:120095694:120095935:-@chr10:120101239:120101439:-@chr10:120101782:120101863:-	0.78	0.52	0.26	0.26	40.27		chromosome 10 open reading frame 84 [Source:HGNC Symbol;Acc:25794]	no
112	ENSG00000089876	DHX32	SE	chr10:127569112:127569640:-@chr10:127573934:127574245:-@chr10:127584787:127585053:-	0.88	0.46	0.42	0.42	4478.77		DEAH (Asp-Glu-Ala-His) box polypeptide 32 [Source:HGNC Symbol;Acc:16717]	no
113	ENSG00000183605	SFXN4	SE	chr10:120900415:120900831:-@chr10:120901765:120901885:-@chr10:120905748:120905865:-	0.3	0.71	-0.41	0.41	25.58		sideroflexin 4 [Source:HGNC Symbol;Acc:16088]	no
114	ENSG00000170525	PFKFB3	SE	chr10:6266112:6266176:+@chr10:6268155:6268328:+@chr10:6274858:6277529:+	0.49	0.23	0.26	0.26	73.7		6-phosphofructo-2-kinase/fructose-2,6-biphosphatase 3 [Source:HGNC Symbol;Acc:8874]	NA
115	ENSG00000151474	FRMD4A	SE	chr10:13685706:13689035:-@chr10:13693903:13693974:-@chr10:13696416:13696538:-	0.25	0.05	0.2	0.2	20.9		FERM domain containing 4A [Source:HGNC Symbol;Acc:25491]	NA
116	ENSG00000176986	SEC24C	SE	chr10:75504120:75504195:+@chr10:75506388:75506474:+@chr10:75506563:75506762:+	0.05	0.3	-0.25	0.25	392.11		SEC24 family, member C (S. cerevisiae) [Source:HGNC Symbol;Acc:10705]	no
117	ENSG00000172731	LRRC20	SE	chr10:72058726:72061264:-@chr10:72083619:72083786:-@chr10:72100309:72100458:-	0.28	0.63	-0.35	0.35	31.96		leucine rich repeat containing 20 [Source:HGNC Symbol;Acc:23421]	yes
118	ENSG00000075624	ACTB	SE	chr7:5567912:5569031:-@chr7:5569187:5569294:-@chr7:5570155:5570259:-	0.52	0.31	0.21	0.21	3.7e+70	yes	actin, beta [Source:HGNC Symbol;Acc:132]	yes
119	ENSG00000154710	RABGEF1	SE	chr7:66204825:66205779:+@chr7:66233818:66234012:+@chr7:66236870:66237065:+	0.15	0.5	-0.35	0.35	18.85		RAB guanine nucleotide exchange factor (GEF) 1 [Source:HGNC Symbol;Acc:17676]	no
120	ENSG00000160813	C7orf47	SE	chr7:100032881:100033156:-@chr7:100033254:100033390:-@chr7:100033471:100034117:-	0.56	0.84	-0.28	0.28	454.53		chromosome 7 open reading frame 47 [Source:HGNC Symbol;Acc:28320]	yes
121	ENSG00000183444	MGC72080	SE	chr7:97595718:97596289:-@chr7:97596398:97596563:-@chr7:97599082:97599782:-	0.07	0.66	-0.59	0.59	1670000000000			no
122	ENSG00000154710	RABGEF1	SE	chr7:66204825:66205779:+@chr7:66236870:66237065:+@chr7:66240214:66240380:+	0.46	0.85	-0.39	0.39	14.85		RAB guanine nucleotide exchange factor (GEF) 1 [Source:HGNC Symbol;Acc:17676]	no
123	ENSG00000105983	LMBR1	SE	chr7:156472630:156476857:-@chr7:156480724:156480885:-@chr7:156516806:156516872:-	0.88	0.56	0.32	0.32	12.19		limb region 1 homolog (mouse) [Source:HGNC Symbol;Acc:13243]	no
124	ENSG00000146828	SLC12A9	SE	chr7:100453328:100456564:+@chr7:100456672:100456783:+@chr7:100457507:100457664:+	0.92	0.61	0.31	0.31	2435.3		solute carrier family 12 (potassium/chloride transporters), member 9 [Source:HGNC Symbol;Acc:17435]	yes
125	ENSG00000005486	RHBDD2	SE	chr7:75510683:75510804:+@chr7:75513052:75513166:+@chr7:75517310:75518245:+	0.97	0.44	0.53	0.53	154000000000000		rhomboid domain containing 2 [Source:HGNC Symbol;Acc:23082]	no
126	ENSG00000075624	ACTB	SE	chr7:5567912:5569031:-@chr7:5569166:5569364:-@chr7:5570155:5570259:-	0.78	0.33	0.45	0.45	1000000000000	yes	actin, beta [Source:HGNC Symbol;Acc:132]	yes
127	ENSG00000122566	HNRNPA2B1	SE	chr7:26237242:26237352:-@chr7:26237451:26237486:-@chr7:26240192:26240429:-	0.02	0.22	-0.2	0.2	2.9e+166	yes	heterogeneous nuclear ribonucleoprotein A2/B1 [Source:HGNC Symbol;Acc:5033]	no
128	ENSG00000106077	ABHD11	SE	chr7:73150424:73151021:-@chr7:73151259:73151440:-@chr7:73151892:73152128:-	0.81	0.33	0.48	0.48	1.30391e+06		abhydrolase domain containing 11 [Source:HGNC Symbol;Acc:16407]	no
129	ENSG00000086289	EPDR1	SE	chr7:37960163:37960810:+@chr7:37988442:37988650:+@chr7:37989802:37991548:+	0.52	0.93	-0.41	0.41	592284		ependymin related protein 1 (zebrafish) [Source:HGNC Symbol;Acc:17572]	NA
130	ENSG00000225648	SBDSP1	SE	chr7:72299952:72300362:+@chr7:72301272:72301401:+@chr7:72302182:72302378:+	0.2	0.76	-0.56	0.56	16200000000000		Shwachman-Bodian-Diamond syndrome pseudogene 1 [Source:HGNC Symbol;Acc:21646]	no
131	ENSG00000169919	GUSB	SE	chr7:65439282:65441189:-@chr7:65444386:65444528:-@chr7:65445211:65445396:-	0.83	0.52	0.31	0.31	60.53		glucuronidase, beta [Source:HGNC Symbol;Acc:4696]	no
132	ENSG00000127990	SGCE	SE	chr7:94257514:94257671:-@chr7:94259031:94259153:-@chr7:94285302:94285521:-	0.69	0.97	-0.28	0.28	18271.7		sarcoglycan, epsilon [Source:HGNC Symbol;Acc:10808]	no
133	ENSG00000157224	CLDN12	SE	chr7:90034833:90034922:+@chr7:90041321:90041363:+@chr7:90041958:90045268:+	0.1	0.4	-0.3	0.3	12.1		claudin 12 [Source:HGNC Symbol;Acc:2034]	yes
134	ENSG00000197461	PDGFA	SE	chr7:536895:538211:-@chr7:540068:540136:-@chr7:540753:540941:-	0.67	0.02	0.65	0.65	7.1e+219	yes	platelet-derived growth factor alpha polypeptide [Source:HGNC Symbol;Acc:8799]	no
135	ENSG00000005483	MLL5	SE	chr7:104653657:104654982:+@chr7:104678573:104678646:+@chr7:104681286:104681526:+	0.19	0.59	-0.4	0.4	435.75		myeloid/lymphoid or mixed-lineage leukemia 5 (trithorax homolog, Drosophila) [Source:HGNC Symbol;Acc:18541]	NA
136	ENSG00000080802	CNOT4	SE	chr7:135046547:135047938:-@chr7:135048606:135048818:-@chr7:135078670:135079167:-	0.7	0.33	0.37	0.37	6.78e+26		CCR4-NOT transcription complex, subunit 4 [Source:HGNC Symbol;Acc:7880]	no
137	ENSG00000169919	GUSB	SE	chr7:65439282:65441189:-@chr7:65444373:65444528:-@chr7:65445211:65445396:-	0.55	0.2	0.35	0.35	196.11		glucuronidase, beta [Source:HGNC Symbol;Acc:4696]	no
138	ENSG00000214022	REPIN1	SE	chr7:150066592:150066957:+@chr7:150067849:150067973:+@chr7:150068317:150071134:+	0.07	0.65	-0.58	0.58	3.96e+27		replication initiator 1 [Source:HGNC Symbol;Acc:17922]	yes
139	ENSG00000257267	ZNF271	SE	chr18:32870236:32870355:+@chr18:32870974:32871196:+@chr18:32885940:32890730:+	0.56	0.79	-0.23	0.23	460439000000		zinc finger protein 271 [Source:HGNC Symbol;Acc:13065]	NA
140	ENSG00000154889	MPPE1	SE	chr18:11883365:11884626:-@chr18:11884878:11885042:-@chr18:11885675:11887024:-	0.47	0.15	0.32	0.32	16.76	yes	metallophosphoesterase 1 [Source:HGNC Symbol;Acc:15988]	no
141	ENSG00000177150	C18orf19	SE	chr18:13663341:13666712:-@chr18:13681604:13682104:-@chr18:13726328:13726661:-	0.6	0.94	-0.34	0.34	1452.06		chromosome 18 open reading frame 19 [Source:HGNC Symbol;Acc:28346]	no
142	ENSG00000106853	PTGR1	SE	chr9:114324854:114325511:-@chr9:114326437:114326542:-@chr9:114332371:114332489:-	0.69	0.19	0.5	0.5	151000000000000		prostaglandin reductase 1 [Source:HGNC Symbol;Acc:18429]	no
143	ENSG00000147854	UHRF2	SE	chr9:6493826:6493932:+@chr9:6495585:6497103:+@chr9:6497198:6497360:+	0.56	0.23	0.33	0.33	110.13	yes	ubiquitin-like with PHD and ring finger domains 2 [Source:HGNC Symbol;Acc:12557]	no
144	ENSG00000136840	ST6GALNAC4	SE	chr9:130670165:130670860:-@chr9:130672230:130672807:-@chr9:130674547:130674959:-	0.26	0.75	-0.49	0.49	394368000000		ST6 (alpha-N-acetyl-neuraminyl-2,3-beta-galactosyl-1,3)-N-acetylgalactosaminide alpha-2,6-sialyltransferase 4 [Source:HGNC Symbol;Acc:17846]	no
145	ENSG00000197694	SPTAN1	SE	chr9:131353756:131353904:+@chr9:131355262:131355321:+@chr9:131356454:131356652:+	0.78	0.38	0.4	0.4	115.1	yes	spectrin, alpha, non-erythrocytic 1 (alpha-fodrin) [Source:HGNC Symbol;Acc:11273]	no
146	ENSG00000198917	C9orf114	SE	chr9:131581930:131585112:-@chr9:131586026:131586173:-@chr9:131586351:131586552:-	0.63	0.9	-0.27	0.27	44.14		chromosome 9 open reading frame 114 [Source:HGNC Symbol;Acc:26933]	no
147	ENSG00000041982	TNC	SE	chr9:117804498:117804620:-@chr9:117808689:117808961:-@chr9:117835882:117836145:-	0.43	0.85	-0.42	0.42	628027	yes	tenascin C [Source:HGNC Symbol;Acc:5318]	no
148	ENSG00000228315	GUSBP11	SE	chr22:23980674:23981129:-@chr22:23982495:23982610:-@chr22:24002052:24002187:-	0.71	0.15	0.56	0.56	4.43131e+08		glucuronidase, beta/immunoglobulin lambda-like polypeptide 1 pseudogene (LOC91316), non-coding RNA [Source:RefSeq DNA;Acc:NR_024448]	null
149	ENSG00000254709	IGLL5	SE	chr22:23229960:23230439:+@chr22:23235877:23235998:+@chr22:23237555:23238290:+	0.5	0.95	-0.45	0.45	8.04008e+07		immunoglobulin lambda-like polypeptide 5 [Source:HGNC Symbol;Acc:38476]	NA
150	ENSG00000100416	TRMU	SE	chr22:46733676:46733841:+@chr22:46739159:46739265:+@chr22:46742319:46742441:+	0.89	0.53	0.36	0.36	11229.2		tRNA 5-methylaminomethyl-2-thiouridylate methyltransferase [Source:HGNC Symbol;Acc:25481]	no
151	ENSG00000100266	PACSIN2	SE	chr22:43271942:43272339:-@chr22:43272894:43273016:-@chr22:43275054:43275175:-	0.67	0.97	-0.3	0.3	8.69e+28	yes	protein kinase C and casein kinase substrate in neurons 2 [Source:HGNC Symbol;Acc:8571]	no
152	ENSG00000254709	IGLL5	SE	chr22:23229960:23230439:+@chr22:23235880:23235998:+@chr22:23237555:23238290:+	0.27	0.96	-0.69	0.69	1.68e+21		immunoglobulin lambda-like polypeptide 5 [Source:HGNC Symbol;Acc:38476]	NA
153	ENSG00000244509	APOBEC3C	SE	chr22:39410087:39410384:+@chr22:39411600:39411756:+@chr22:39413771:39416358:+	0.6	0.97	-0.37	0.37	43.93		apolipoprotein B mRNA editing enzyme, catalytic polypeptide-like 3C [Source:HGNC Symbol;Acc:17353]	yes
154	ENSG00000099889	ARVCF	SE	chr22:19954126:19958266:-@chr22:19958739:19958858:-@chr22:19959409:19959494:-	0.63	0.15	0.48	0.48	20.27		armadillo repeat gene deleted in velocardiofacial syndrome [Source:HGNC Symbol;Acc:728]	NA
155	ENSG00000196236	XPNPEP3	SE	chr22:41253088:41253249:+@chr22:41256682:41256797:+@chr22:41257622:41258784:+	0.14	0.68	-0.54	0.54	9340.62		X-prolyl aminopeptidase (aminopeptidase P) 3, putative [Source:HGNC Symbol;Acc:28052]	no
156	ENSG00000166888	STAT6	SE	chr12:57501946:57502082:-@chr12:57503724:57503893:-@chr12:57504912:57505216:-	0.03	0.38	-0.35	0.35	4041.72		signal transducer and activator of transcription 6, interleukin-4 induced [Source:HGNC Symbol;Acc:11368]	no
157	ENSG00000111450	STX2	SE	chr12:131274145:131276522:-@chr12:131280540:131280665:-@chr12:131283070:131283180:-	0.8	0.27	0.53	0.53	5.11e+20		syntaxin 2 [Source:HGNC Symbol;Acc:3403]	no
158	ENSG00000139370	SLC15A4	SE	chr12:129293941:129294018:-@chr12:129294488:129294656:-@chr12:129299320:129299615:-	0.31	0.71	-0.4	0.4	42.33		solute carrier family 15, member 4 [Source:HGNC Symbol;Acc:23090]	no
159	ENSG00000089053	ANAPC5	SE	chr12:121764899:121766300:-@chr12:121768386:121768475:-@chr12:121773336:121773526:-	0.93	0.6	0.33	0.33	1.86015e+06		anaphase promoting complex subunit 5 [Source:HGNC Symbol;Acc:15713]	no
160	ENSG00000183283	DAZAP2	SE	chr12:51634127:51634245:+@chr12:51634655:51634900:+@chr12:51636114:51637715:+	1	0.7	0.3	0.3	1.5e+79		DAZ associated protein 2 [Source:HGNC Symbol;Acc:2684]	no
161	ENSG00000123358	NR4A1	SE	chr12:52446983:52451043:+@chr12:52451136:52451314:+@chr12:52452472:52453291:+	0.87	0.57	0.3	0.3	98.83		nuclear receptor subfamily 4, group A, member 1 [Source:HGNC Symbol;Acc:7980]	no
162	ENSG00000061936	SFSWAP	SE	chr12:132241018:132241189:+@chr12:132249001:132249231:+@chr12:132250663:132250853:+	0.68	0.96	-0.28	0.28	1893314577		splicing factor, suppressor of white-apricot homolog (Drosophila) [Source:HGNC Symbol;Acc:10790]	no
163	ENSG00000111450	STX2	SE	chr12:131274145:131276522:-@chr12:131280536:131280665:-@chr12:131283070:131283180:-	0.33	0.05	0.28	0.28	108.34		syntaxin 2 [Source:HGNC Symbol;Acc:3403]	no
164	ENSG00000183283	DAZAP2	SE	chr12:51634127:51634245:+@chr12:51634751:51634900:+@chr12:51636114:51637715:+	0.97	0.56	0.41	0.41	2.07e+49		DAZ associated protein 2 [Source:HGNC Symbol;Acc:2684]	no
165	ENSG00000204842	ATXN2	SE	chr12:111887518:111890644:-@chr12:111891481:111891649:-@chr12:111893833:111894060:-	0.96	0.51	0.45	0.45	2.63e+49		ataxin 2 [Source:HGNC Symbol;Acc:10555]	no
166	ENSG00000126746	ZNF384	SE	chr12:6781754:6782606:-@chr12:6786333:6786425:-@chr12:6787293:6787708:-	0.09	0.33	-0.24	0.24	1007.88	yes	zinc finger protein 384 [Source:HGNC Symbol;Acc:11955]	no
167	ENSG00000181852	RNF41	SE	chr12:56603399:56604352:-@chr12:56606780:56606922:-@chr12:56607742:56607854:-	0.34	0.04	0.3	0.3	2.9e+55		ring finger protein 41 [Source:HGNC Symbol;Acc:18401]	no
168	ENSG00000111237	VPS29	SE	chr12:110933817:110934807:-@chr12:110936625:110936664:-@chr12:110939854:110939931:-	0.14	0.68	-0.54	0.54	6.97e+18		vacuolar protein sorting 29 homolog (S. cerevisiae) [Source:HGNC Symbol;Acc:14340]	NA
169	ENSG00000161791	FMNL3	SE	chr12:50031714:50039686:-@chr12:50040422:50040536:-@chr12:50040669:50040792:-	0.81	0.49	0.32	0.32	82	yes	formin-like 3 [Source:HGNC Symbol;Acc:23698]	no
170	ENSG00000089159	PXN	SE	chr12:120661954:120662180:-@chr12:120664642:120664920:-@chr12:120703420:120703576:-	0.31	0.08	0.23	0.23	48400000000000	yes	paxillin [Source:HGNC Symbol;Acc:9718]	no
171	ENSG00000204842	ATXN2	SE	chr12:111891135:111891649:-@chr12:111892849:111892923:-@chr12:111893833:111894060:-	0.04	0.31	-0.27	0.27	23.24		ataxin 2 [Source:HGNC Symbol;Acc:10555]	no
172	ENSG00000166888	STAT6	SE	chr12:57501946:57502082:-@chr12:57503826:57503893:-@chr12:57504912:57505216:-	0.02	0.27	-0.25	0.25	1559.88		signal transducer and activator of transcription 6, interleukin-4 induced [Source:HGNC Symbol;Acc:11368]	no
173	ENSG00000149658	YTHDF1	SE	chr20:61826781:61828086:-@chr20:61833639:61835159:-@chr20:61845216:61845295:-	0.99	0.62	0.37	0.37	1.2e+64		YTH domain family, member 1 [Source:HGNC Symbol;Acc:15867]	no
174	ENSG00000101084	C20orf24	SE	chr20:35236118:35236221:+@chr20:35238004:35238161:+@chr20:35240413:35240967:+	0.57	0.18	0.39	0.39	615814		chromosome 20 open reading frame 24 [Source:HGNC Symbol;Acc:15870]	no
175	ENSG00000101040	ZMYND8	SE	chr20:45837859:45839542:-@chr20:45841287:45841370:-@chr20:45849965:45850125:-	0.9	0.5	0.4	0.4	3192.38	yes	zinc finger, MYND-type containing 8 [Source:HGNC Symbol;Acc:9397]	no
176	ENSG00000088367	EPB41L1	SE	chr20:34785781:34785963:+@chr20:34793771:34795702:+@chr20:34797410:34797820:+	0.33	0.02	0.31	0.31	85200000000000		erythrocyte membrane protein band 4.1-like 1 [Source:HGNC Symbol;Acc:3378]	no
177	ENSG00000244687	UBE2V1	SE	chr20:48697653:48699451:-@chr20:48700666:48700791:-@chr20:48713209:48713357:-	0.64	0.97	-0.33	0.33	34570.4	yes	ubiquitin-conjugating enzyme E2 variant 1 [Source:HGNC Symbol;Acc:12494]	no
178	ENSG00000083857	FAT1	SE	chr4:187508937:187510374:-@chr4:187511522:187511557:-@chr4:187516843:187516980:-	0.08	0.46	-0.38	0.38	4.4e+73	yes	FAT tumor suppressor homolog 1 (Drosophila) [Source:HGNC Symbol;Acc:3595]	no
179	ENSG00000120519	SLC10A7	SE	chr4:147175131:147177672:-@chr4:147177978:147178088:-@chr4:147179844:147179989:-	0.77	0.31	0.46	0.46	2.98487e+08		solute carrier family 10 (sodium/bile acid cotransporter family), member 7 [Source:HGNC Symbol;Acc:23088]	no
180	ENSG00000157869	RAB28	SE	chr4:13369347:13370274:-@chr4:13371495:13371589:-@chr4:13378169:13378246:-	0.13	0.45	-0.32	0.32	15.22	yes	RAB28, member RAS oncogene family [Source:HGNC Symbol;Acc:9768]	no
181	ENSG00000109572	CLCN3	SE	chr4:170634230:170634446:+@chr4:170638943:170639018:+@chr4:170641058:170645161:+	0.05	0.32	-0.27	0.27	729.63		chloride channel 3 [Source:HGNC Symbol;Acc:2021]	no
182	ENSG00000138668	HNRNPD	SE	chr4:83274984:83276554:-@chr4:83277690:83277836:-@chr4:83277949:83278051:-	0.7	0.49	0.21	0.21	464718	yes	heterogeneous nuclear ribonucleoprotein D (AU-rich element RNA binding protein 1, 37kDa) [Source:HGNC Symbol;Acc:5036]	no
183	ENSG00000168743	NPNT	SE	chr4:106880057:106880283:+@chr4:106888345:106888601:+@chr4:106891542:106892827:+	0.13	0.43	-0.3	0.3	28.23		nephronectin [Source:HGNC Symbol;Acc:27405]	yes
184	ENSG00000138768	USO1	SE	chr4:76714843:76715054:+@chr4:76716489:76716509:+@chr4:76720775:76720885:+	0.33	0.05	0.28	0.28	393148000000		USO1 vesicle docking protein homolog (yeast) [Source:HGNC Symbol;Acc:30904]	no
185	ENSG00000180900	SCRIB	SE	chr8:144889094:144889183:-@chr8:144889722:144889784:-@chr8:144890779:144891195:-	0.18	0.61	-0.43	0.43	18.94		scribbled homolog (Drosophila) [Source:HGNC Symbol;Acc:30377]	no
186	ENSG00000164751	PEX2	SE	chr8:77892344:77896431:-@chr8:77898423:77898532:-@chr8:77912226:77912665:-	0.68	0.93	-0.25	0.25	586.6		peroxisomal biogenesis factor 2 [Source:HGNC Symbol;Acc:9717]	no
187	ENSG00000156675	RAB11FIP1	SE	chr8:37723835:37728046:-@chr8:37728796:37730697:-@chr8:37732033:37732840:-	0.88	0.63	0.25	0.25	1084.65		RAB11 family interacting protein 1 (class I) [Source:HGNC Symbol;Acc:30265]	no
188	ENSG00000091879	ANGPT2	SE	chr8:6385076:6385197:-@chr8:6389853:6390008:-@chr8:6420168:6421055:-	0.96	0.63	0.33	0.33	49568.8		angiopoietin 2 [Source:HGNC Symbol;Acc:485]	no
189	ENSG00000182240	BACE2	SE	chr21:42617889:42617990:+@chr21:42629085:42629253:+@chr21:42647298:42648524:+	0.52	0.9	-0.38	0.38	4.5e+16		beta-site APP-cleaving enzyme 2 [Source:HGNC Symbol;Acc:934]	yes
190	ENSG00000243927	MRPS6	SE	chr21:35445817:35446045:+@chr21:35497641:35497780:+@chr21:35514708:35515335:+	0.74	0.96	-0.22	0.22	215.59		mitochondrial ribosomal protein S6 [Source:HGNC Symbol;Acc:14051]	no
191	ENSG00000140365	COMMD4	SE	chr15:75631326:75631685:+@chr15:75632043:75632219:+@chr15:75632306:75632618:+	0.5	0.92	-0.42	0.42	6479092762		COMM domain containing 4 [Source:HGNC Symbol;Acc:26027]	no
192	ENSG00000214265	SNURF	SE	chr15:25207261:25207356:+@chr15:25212176:25212299:+@chr15:25213079:25213229:+	0.28	0.03	0.25	0.25	1.10756e+08		SNRPN upstream reading frame [Source:HGNC Symbol;Acc:11171]	NA
193	ENSG00000104142	VPS18	SE	chr15:41191105:41191196:+@chr15:41191342:41193212:+@chr15:41194814:41196173:+	0.81	0.45	0.36	0.36	1.15047e+08		vacuolar protein sorting 18 homolog (S. cerevisiae) [Source:HGNC Symbol;Acc:15972]	no
194	ENSG00000137818	RPLP1	SE	chr15:69745123:69745359:+@chr15:69745989:69746060:+@chr15:69747509:69747626:+	0.33	0.93	-0.6	0.6	1000000000000		ribosomal protein, large, P1 [Source:HGNC Symbol;Acc:10372]	no
195	ENSG00000140521	POLG	SE	chr15:89860607:89860767:-@chr15:89861170:89861268:-@chr15:89861772:89861980:-	0.42	0.17	0.25	0.25	13.05		polymerase (DNA directed), gamma [Source:HGNC Symbol;Acc:9179]	no
196	ENSG00000185596	WASH3P	SE	chr15:102506255:102506426:+@chr15:102512026:102512252:+@chr15:102512786:102512897:+	0.39	0.02	0.37	0.37	1.21e+24		WAS protein family homolog 1 [Source:HGNC Symbol;Acc:24361]	no
197	ENSG00000103550	C16orf88	SE	chr16:19721582:19721908:-@chr16:19722694:19722762:-@chr16:19725440:19726359:-	0.93	0.55	0.38	0.38	64.76		chromosome 16 open reading frame 88 [Source:HGNC Symbol;Acc:34404]	no
198	ENSG00000131148	COX4NB	SE	chr16:85812230:85813473:-@chr16:85813985:85814075:-@chr16:85814817:85815366:-	0.93	0.53	0.4	0.4	4.70029e+08		COX4 neighbor [Source:HGNC Symbol;Acc:7864]	no
199	ENSG00000131148	COX4NB	SE	chr16:85812230:85813473:-@chr16:85813981:85814079:-@chr16:85814817:85815366:-	0.83	0.43	0.4	0.4	78254		COX4 neighbor [Source:HGNC Symbol;Acc:7864]	no
200	ENSG00000090857	PDPR	SE	chr16:70182177:70182456:+@chr16:70187294:70187476:+@chr16:70190378:70196452:+	0.79	0.27	0.52	0.52	7.44e+28		pyruvate dehydrogenase phosphatase regulatory subunit [Source:HGNC Symbol;Acc:30264]	no
201	ENSG00000140988	RPS2	SE	chr16:2012498:2013257:-@chr16:2013654:2014366:-@chr16:2014450:2014827:-	0.16	0.38	-0.22	0.22	163.72		ribosomal protein S2 [Source:HGNC Symbol;Acc:10404]	no
202	ENSG00000159720	ATP6V0D1	SE	chr16:67476893:67477081:-@chr16:67478431:67478603:-@chr16:67487447:67487618:-	0.96	0.68	0.28	0.28	37.78		ATPase, H+ transporting, lysosomal 38kDa, V0 subunit d1 [Source:HGNC Symbol;Acc:13724]	no
203	ENSG00000149925	ALDOA	SE	chr16:30075595:30075826:+@chr16:30077197:30077248:+@chr16:30078555:30078982:+	0.55	0.79	-0.24	0.24	2.13e+15		aldolase A, fructose-bisphosphate [Source:HGNC Symbol;Acc:414]	no
204	ENSG00000103495	MAZ	SE	chr16:29819741:29820062:+@chr16:29820861:29821085:+@chr16:29821398:29822504:+	0.39	0.1	0.29	0.29	1.99e+21		MYC-associated zinc finger protein (purine-binding transcription factor) [Source:HGNC Symbol;Acc:6914]	no
205	ENSG00000141013	GAS8	SE	chr16:90099126:90099332:+@chr16:90102041:90102095:+@chr16:90102789:90103807:+	0.37	0.74	-0.37	0.37	2.19709e+06	yes	growth arrest-specific 8 [Source:HGNC Symbol;Acc:4166]	no
206	ENSG00000131148	COX4NB	SE	chr16:85812230:85813473:-@chr16:85813985:85814079:-@chr16:85814817:85815366:-	0.96	0.67	0.29	0.29	13000000000000		COX4 neighbor [Source:HGNC Symbol;Acc:7864]	no
207	ENSG00000080823	RAGE	SE	chr14:102690837:102691131:-@chr14:102691432:102692745:-@chr14:102698872:102700126:-	0.94	0.5	0.44	0.44	1142956804		renal tumor antigen [Source:HGNC Symbol;Acc:9833]	no
208	ENSG00000100744	C14orf129	SE	chr14:96829801:96829905:+@chr14:96846025:96846125:+@chr14:96848584:96848842:+	0.61	0.89	-0.28	0.28	18.33		chromosome 14 open reading frame 129 [Source:HGNC Symbol;Acc:20343]	no
209	ENSG00000092199	HNRNPC	SE	chr14:21702112:21702388:-@chr14:21731470:21731988:-@chr14:21737457:21737638:-	0.28	0.57	-0.29	0.29	29182.6		heterogeneous nuclear ribonucleoprotein C (C1/C2) [Source:HGNC Symbol;Acc:5035]	NA
210	ENSG00000119725	ZNF410	SE	chr14:74360500:74360635:+@chr14:74363051:74363237:+@chr14:74364774:74365220:+	0.93	0.66	0.27	0.27	153.49		zinc finger protein 410 [Source:HGNC Symbol;Acc:20144]	no
211	ENSG00000197249	SERPINA1	SE	chr14:94848929:94849578:-@chr14:94854897:94854997:-@chr14:94856794:94857216:-	0.35	0.11	0.24	0.24	1.54647e+06	yes	serpin peptidase inhibitor, clade A (alpha-1 antiproteinase, antitrypsin), member 1 [Source:HGNC Symbol;Acc:8941]	yes
212	ENSG00000100889	PCK2	SE	chr14:24571962:24572099:+@chr14:24572369:24572464:+@chr14:24572719:24573339:+	0.87	0.58	0.29	0.29	221.07		phosphoenolpyruvate carboxykinase 2 (mitochondrial) [Source:HGNC Symbol;Acc:8725]	no
213	ENSG00000075413	MARK3	SE	chr14:103946724:103946827:+@chr14:103958114:103958371:+@chr14:103969219:103970177:+	0.86	0.6	0.26	0.26	26.74		MAP/microtubule affinity-regulating kinase 3 [Source:HGNC Symbol;Acc:6897]	no
214	ENSG00000100503	NIN	SE	chr14:51221460:51221585:-@chr14:51223210:51225348:-@chr14:51226575:51227077:-	0.1	0.89	-0.79	0.79	1000000000000	yes	ninein (GSK3B interacting protein) [Source:HGNC Symbol;Acc:14906]	no
215	ENSG00000140105	WARS	SE	chr14:100828045:100828258:-@chr14:100835424:100835558:-@chr14:100841620:100841948:-	0.9	0.63	0.27	0.27	7505705592		tryptophanyl-tRNA synthetase [Source:HGNC Symbol;Acc:12729]	no
216	ENSG00000133961	NUMB	SE	chr14:73741815:73744001:-@chr14:73745989:73746132:-@chr14:73749067:73749213:-	0.36	0.03	0.33	0.33	1.53e+34	yes	numb homolog (Drosophila) [Source:HGNC Symbol;Acc:8060]	no
217	ENSG00000157306	THTPA	SE	chr14:24025198:24025552:+@chr14:24025952:24026513:+@chr14:24027904:24030170:+	0.52	0.86	-0.34	0.34	1363928286		thiamine triphosphatase [Source:HGNC Symbol;Acc:18987]	no
218	ENSG00000164615	CAMLG	SE	chr5:134073175:134074482:+@chr5:134079677:134079742:+@chr5:134086449:134087850:+	0.81	0.55	0.26	0.26	22.87		calcium modulating ligand [Source:HGNC Symbol;Acc:1471]	no
219	ENSG00000112983	BRD8	SE	chr5:137501517:137501797:-@chr5:137502207:137502299:-@chr5:137503623:137504377:-	0.84	0.49	0.35	0.35	22.82		bromodomain containing 8 [Source:HGNC Symbol;Acc:19874]	no
220	ENSG00000113649	TCERG1	SE	chr5:145888653:145888808:+@chr5:145889630:145889723:+@chr5:145890004:145891522:+	0.4	0.17	0.23	0.23	17.87		transcription elongation regulator 1 [Source:HGNC Symbol;Acc:15630]	no
221	ENSG00000164294	GPX8	SE	chr5:54455946:54456224:+@chr5:54456832:54457083:+@chr5:54459883:54463898:+	0.47	0.89	-0.42	0.42	19001.7		glutathione peroxidase 8 (putative) [Source:HGNC Symbol;Acc:33100]	no
222	ENSG00000112983	BRD8	SE	chr5:137501517:137501797:-@chr5:137502207:137502416:-@chr5:137503623:137504377:-	0.9	0.6	0.3	0.3	46.26		bromodomain containing 8 [Source:HGNC Symbol;Acc:19874]	no
223	ENSG00000112983	BRD8	SE	chr5:137498819:137499033:-@chr5:137499776:137499822:-@chr5:137500009:137500102:-	0.91	0.58	0.33	0.33	3.3151e+07		bromodomain containing 8 [Source:HGNC Symbol;Acc:19874]	no
224	ENSG00000175309	AGXT2L2	SE	chr5:177635981:177638971:-@chr5:177639974:177640104:-@chr5:177641797:177641886:-	0.31	0.7	-0.39	0.39	606.22		alanine-glyoxylate aminotransferase 2-like 2 [Source:HGNC Symbol;Acc:28249]	no
225	ENSG00000112983	BRD8	SE	chr5:137492571:137492956:-@chr5:137495244:137495288:-@chr5:137495758:137495862:-	0.51	0.84	-0.33	0.33	49.96		bromodomain containing 8 [Source:HGNC Symbol;Acc:19874]	no
226	ENSG00000067113	PPAP2A	SE	chr5:54771127:54771278:-@chr5:54786788:54786942:-@chr5:54830400:54830914:-	0.26	0.05	0.21	0.21	1940.36		phosphatidic acid phosphatase type 2A [Source:HGNC Symbol;Acc:9228]	no
227	ENSG00000131503	ANKHD1	SE	chr5:139907769:139909381:+@chr5:139914947:139915123:+@chr5:139916923:139917174:+	0.97	0.72	0.25	0.25	2.8e+20		ankyrin repeat and KH domain containing 1 [Source:HGNC Symbol;Acc:24714]	yes
228	ENSG00000145730	PAM	SE	chr5:102355494:102355547:+@chr5:102363886:102363942:+@chr5:102364591:102366809:+	0.39	0.96	-0.57	0.57	44.84		peptidylglycine alpha-amidating monooxygenase [Source:HGNC Symbol;Acc:8596]	yes
229	ENSG00000067113	PPAP2A	SE	chr5:54763697:54763977:-@chr5:54771130:54771278:-@chr5:54830400:54830914:-	0.97	0.62	0.35	0.35	116720295		phosphatidic acid phosphatase type 2A [Source:HGNC Symbol;Acc:9228]	no
230	ENSG00000145703	IQGAP2	SE	chr5:75970302:75970534:+@chr5:75973043:75973175:+@chr5:75978940:75979042:+	0.96	0.68	0.28	0.28	22336.1		IQ motif containing GTPase activating protein 2 [Source:HGNC Symbol;Acc:6111]	no
231	ENSG00000214944	RGNEF	SE	chr5:73207100:73207400:+@chr5:73218912:73218989:+@chr5:73236669:73238172:+	0.2	0.5	-0.3	0.3	17.83		Rho-guanine nucleotide exchange factor [Source:UniProtKB/Swiss-Prot;Acc:Q8N1W1]	yes
232	ENSG00000145730	PAM	SE	chr5:102355494:102355547:+@chr5:102363889:102363942:+@chr5:102364591:102366809:+	0.41	0.95	-0.54	0.54	3770.29		peptidylglycine alpha-amidating monooxygenase [Source:HGNC Symbol;Acc:8596]	yes
233	ENSG00000171302	CANT1	MXE	chr17:77005746:77005877:-@chr17:77001454:77001454:-@chr17:76994230:76994230:-@chr17:76993074:76994045:-	0.87	0.42	0.45	0.45	787018	yes	calcium activated nucleotidase 1 [Source:HGNC Symbol;Acc:19721]	no
234	ENSG00000117114	LPHN2	MXE	chr1:82450943:82451039:+@chr1:82452585:82452585:+@chr1:82452944:82452944:+@chr1:82456075:82458422:+	0.89	0.15	0.74	0.74	1.1e+192	yes	latrophilin 2 [Source:HGNC Symbol;Acc:18582]	no
235	ENSG00000116212	LRRC42	MXE	chr1:54411723:54412222:+@chr1:54413461:54413461:+@chr1:54413535:54413535:+@chr1:54417659:54418145:+	0.88	0.43	0.45	0.45	1.20512e+07		leucine rich repeat containing 42 [Source:HGNC Symbol;Acc:28792]	no
236	ENSG00000026508	CD44	MXE	chr11:35211209:35211612:+@chr11:35219668:35219668:+@chr11:35226059:35226059:+@chr11:35229652:35229753:+	0.61	0.17	0.44	0.44	50.46	yes	CD44 molecule (Indian blood group) [Source:HGNC Symbol;Acc:1681]	no
237	ENSG00000149273	RPS3	MXE	chr11:75111738:75111821:+@chr11:75112684:75112684:+@chr11:75115193:75115193:+@chr11:75115716:75116736:+	0.1	0.44	-0.34	0.34	62000000000000		ribosomal protein S3 [Source:HGNC Symbol;Acc:10420]	no
238	ENSG00000114867	EIF4G1	MXE	chr3:184032963:184033333:+@chr3:184033551:184033551:+@chr3:184035109:184035109:+@chr3:184035505:184035604:+	0.43	0.83	-0.4	0.4	109323000000	yes	eukaryotic translation initiation factor 4 gamma, 1 [Source:HGNC Symbol;Acc:3296]	NA
239	ENSG00000168894	RNF181	MXE	chr2:85823642:85823772:+@chr2:85823945:85823945:+@chr2:85824076:85824076:+@chr2:85824568:85826170:+	0.08	0.64	-0.56	0.56	9.03e+17		ring finger protein 181 [Source:HGNC Symbol;Acc:28037]	no
240	ENSG00000114956	DGUOK	MXE	chr2:74153953:74154179:+@chr2:74159725:74159725:+@chr2:74166037:74166037:+@chr2:74173846:74175845:+	0.03	0.27	-0.24	0.24	4896.14		deoxyguanosine kinase [Source:HGNC Symbol;Acc:2858]	no
241	ENSG00000207836	MIR650	MXE	chr22:23154221:23154324:+@chr22:23154478:23154478:+@chr22:23165476:23165476:+@chr22:23241796:23241835:+	0.95	0.67	0.28	0.28	4e+173		microRNA 650 [Source:HGNC Symbol;Acc:32906]	no
242	ENSG00000167552	TUBA1A	MXE	chr12:49580394:49580616:-@chr12:49580227:49580227:-@chr12:49580093:49580093:-@chr12:49578562:49579773:-	0.48	0.25	0.23	0.23	142000000000000		tubulin, alpha 1a [Source:HGNC Symbol;Acc:20766]	no
243	ENSG00000244257	PKD1P1	MXE	chr16:16427504:16427741:+@chr16:16429718:16429718:+@chr16:16429909:16429909:+@chr16:16434163:16434291:+	0.97	0.64	0.33	0.33	602.96		polycystic kidney disease 1 (autosomal dominant) pseudogene 1 [Source:HGNC Symbol;Acc:30065]	no
244	ENSG00000233988	ADAM6	MXE	chr14:106790999:106791309:-@chr14:106331617:106331617:-@chr14:106331409:106331409:-@chr14:106237449:106237742:-	0.52	0.13	0.39	0.39	234.5		ADAM metallopeptidase domain 6 (pseudogene) [Source:HGNC Symbol;Acc:213]	no
245	ENSG00000233988	ADAM6	MXE	chr14:106790999:106791309:-@chr14:106331617:106331617:-@chr14:106330797:106330797:-@chr14:106237449:106237742:-	0.62	0.06	0.56	0.56	1683.24		ADAM metallopeptidase domain 6 (pseudogene) [Source:HGNC Symbol;Acc:213]	no
246	ENSG00000214548	MEG3	MXE	chr14:101295371:101297871:+@chr14:101298849:101298849:+@chr14:101302073:101302073:+@chr14:101302504:101302637:+	0.7	0.28	0.42	0.42	19333.6	yes	maternally expressed 3 (non-protein coding) [Source:HGNC Symbol;Acc:14575]	yes
247	ENSG00000244257	PKD1P1	A3SS	chr16:16427504:16427741:+@chr16:16429718|16429909:16429994:+	0.93	0.49	0.44	0.44	426856		polycystic kidney disease 1 (autosomal dominant) pseudogene 1 [Source:HGNC Symbol;Acc:30065]	no
248	ENSG00000223959	AFG3L1P	A3SS	chr16:90060176:90060301:+@chr16:90061101|90061167:90063018:+	0.48	0.18	0.3	0.3	88.27		AFG3 ATPase family gene 3-like 1 (S. cerevisiae), pseudogene [Source:HGNC Symbol;Acc:314]	no
249	ENSG00000207603	MIR7-1	A3SS	chr9:86585077:86585451:-@chr9:86584295|86584355:86583824:-	0.49	0.72	-0.23	0.23	2.23e+17	yes	microRNA 7-1 [Source:HGNC Symbol;Acc:31638]	no
250	ENSG00000206199	ANKUB1	A3SS	chr3:149686145:149686926:-@chr3:149684051|149684373:149682706:-	0.9	0.42	0.48	0.48	2.9e+117		ankyrin repeat and ubiquitin domain containing 1 [Source:HGNC Symbol;Acc:29642]	no
251	ENSG00000205352	PRR13	A3SS	chr12:53836479:53836517:+@chr12:53837175|53837271:53837557:+	0.78	0.46	0.32	0.32	124762		proline rich 13 [Source:HGNC Symbol;Acc:24528]	no
252	ENSG00000205352	PRR13	A3SS	chr12:53836479:53836517:+@chr12:53837180|53837271:53837557:+	0.82	0.48	0.34	0.34	47.3		proline rich 13 [Source:HGNC Symbol;Acc:24528]	no
253	ENSG00000202150	U6	A3SS	chr20:33622926:33623111:-@chr20:33609135|33609159:33608993:-	0.95	0.56	0.39	0.39	1.10012e+07		U6 spliceosomal RNA [Source:RFAM;Acc:RF00026]	no
254	ENSG00000198556	ZNF789	A3SS	chr7:99073863:99074103:+@chr7:99075897|99077284:99079951:+	0.58	0.19	0.39	0.39	4230000000000		zinc finger protein 789 [Source:HGNC Symbol;Acc:27801]	no
255	ENSG00000196290	NIF3L1	A3SS	chr2:201754050:201754114:+@chr2:201756459|201756641:201757102:+	0.65	0.24	0.41	0.41	45776.2		NIF3 NGG1 interacting factor 3-like 1 (S. pombe) [Source:HGNC Symbol;Acc:13390]	no
256	ENSG00000196290	NIF3L1	A3SS	chr2:201754050:201754114:+@chr2:201756443|201756641:201757102:+	0.6	0.27	0.33	0.33	35.84		NIF3 NGG1 interacting factor 3-like 1 (S. pombe) [Source:HGNC Symbol;Acc:13390]	no
257	ENSG00000185090	MANEAL	A3SS	chr1:38262416:38262492:+@chr1:38265239|38265516:38266809:+	0.92	0.58	0.34	0.34	18.34		mannosidase, endo-alpha-like [Source:HGNC Symbol;Acc:26452]	yes
258	ENSG00000182646	FAM156A	A3SS	chrX:52926414:52927752:+@chrX:52928085|52928494:52928567:+	0.71	0.38	0.33	0.33	4.18577e+07		family with sequence similarity 156, member A [Source:HGNC Symbol;Acc:30114]	no
259	ENSG00000182196	ARL6IP4	A3SS	chr12:123465268:123465813:+@chr12:123466118|123466142:123466426:+	0.4	0.1	0.3	0.3	1947.62		ADP-ribosylation-like factor 6 interacting protein 4 [Source:HGNC Symbol;Acc:18076]	no
260	ENSG00000172053	QARS	A3SS	chr3:49141757:49141966:-@chr3:49141405|49141531:49141296:-	0.34	0.06	0.28	0.28	581.06		glutaminyl-tRNA synthetase [Source:HGNC Symbol;Acc:9751]	no
261	ENSG00000168591	TMUB2	A3SS	chr17:42265275:42265377:+@chr17:42266303|42266390:42266667:+	0.54	0.9	-0.36	0.36	1136.44		transmembrane and ubiquitin-like domain containing 2 [Source:HGNC Symbol;Acc:28459]	no
262	ENSG00000168066	SF1	A3SS	chr11:64534372:64534551:-@chr11:64532990|64533627:64532078:-	0.47	0.27	0.2	0.2	1230000000000		splicing factor 1 [Source:HGNC Symbol;Acc:12950]	no
263	ENSG00000167792	NDUFV1	A3SS	chr11:67377852:67378678:+@chr11:67378874|67378993:67379040:+	0.71	0.96	-0.25	0.25	45.25		NADH dehydrogenase (ubiquinone) flavoprotein 1, 51kDa [Source:HGNC Symbol;Acc:7716]	no
264	ENSG00000166578	IQCD	A3SS	chr12:113658802:113658899:-@chr12:113646064|113646314:113645243:-	0.48	0.11	0.37	0.37	3552.48		IQ motif containing D [Source:HGNC Symbol;Acc:25168]	no
265	ENSG00000164402	SEPT8	A3SS	chr5:132099916:132100111:-@chr5:132099578|132099584:132099398:-	0.52	0.89	-0.37	0.37	3.10666e+08		septin 8 [Source:HGNC Symbol;Acc:16511]	no
266	ENSG00000162889	MAPKAPK2	A3SS	chr1:206905184:206905264:+@chr1:206905383|206905920:206906208:+	0.11	0.42	-0.31	0.31	3.3e+50	yes	mitogen-activated protein kinase-activated protein kinase 2 [Source:HGNC Symbol;Acc:6887]	no
267	ENSG00000160584	SIK3	A3SS	chr11:116729981:116730320:-@chr11:116729235|116729415:116728526:-	0.84	0.48	0.36	0.36	1.49373e+07	yes	SIK family kinase 3 [Source:HGNC Symbol;Acc:29165]	no
268	ENSG00000151729	SLC25A4	A3SS	chr4:186065918:186066404:+@chr4:186066509|186066913:186067053:+	0.05	0.28	-0.23	0.23	106307		solute carrier family 25 (mitochondrial carrier; adenine nucleotide translocator), member 4 [Source:HGNC Symbol;Acc:10990]	yes
269	ENSG00000142082	SIRT3	A3SS	chr11:232983:233215:-@chr11:230552|230641:230452:-	0.24	0.04	0.2	0.2	26704.3		sirtuin 3 [Source:HGNC Symbol;Acc:14931]	no
270	ENSG00000137221	TJAP1	A3SS	chr6:43468482:43470087:+@chr6:43470326|43471139:43471246:+	0.05	0.27	-0.22	0.22	21.45		tight junction associated protein 1 (peripheral) [Source:HGNC Symbol;Acc:17949]	no
271	ENSG00000136235	GPNMB	A3SS	chr7:23300075:23300392:+@chr7:23306100|23306136:23306234:+	0.46	0.18	0.28	0.28	34.24	yes	glycoprotein (transmembrane) nmb [Source:HGNC Symbol;Acc:4462]	NA
272	ENSG00000129226	CD68	A3SS	chr17:7482786:7483044:+@chr17:7483167|7483209:7483645:+	0.27	0.05	0.22	0.22	11.54		CD68 molecule [Source:HGNC Symbol;Acc:1693]	no
273	ENSG00000128699	ORMDL1	A3SS	chr2:190648995:190649097:-@chr2:190647328|190647849:190647148:-	0.36	0.91	-0.55	0.55	9.4e+59		ORM1-like 1 (S. cerevisiae) [Source:HGNC Symbol;Acc:16036]	no
274	ENSG00000128272	ATF4	A3SS	chr22:39916183:39916756:+@chr22:39917377|39917380:39917676:+	0.57	0.89	-0.32	0.32	432.52	yes	activating transcription factor 4 (tax-responsive enhancer element B67) [Source:HGNC Symbol;Acc:786]	no
275	ENSG00000127837	AAMP	A3SS	chr2:219134689:219134979:-@chr2:219134257|219134260:219134105:-	0.12	0.42	-0.3	0.3	2236564378		angio-associated, migratory cell protein [Source:HGNC Symbol;Acc:18]	yes
276	ENSG00000123358	NR4A1	A3SS	chr12:52450270:52450429:+@chr12:52450674|52450841:52451043:+	0.15	0.76	-0.61	0.61	1.1e+79		nuclear receptor subfamily 4, group A, member 1 [Source:HGNC Symbol;Acc:7980]	no
277	ENSG00000112531	QKI	A3SS	chr6:163984452:163984751:+@chr6:163985699|163986978:163991177:+	0.43	0.14	0.29	0.29	1253.95		quaking homolog, KH domain RNA binding (mouse) [Source:HGNC Symbol;Acc:21100]	no
278	ENSG00000112514	CUTA	A3SS	chr6:33385736:33386065:-@chr6:33385472|33385593:33385258:-	0.16	0.63	-0.47	0.47	7.3e+154		cutA divalent cation tolerance homolog (E. coli) [Source:HGNC Symbol;Acc:21101]	yes
279	ENSG00000108639	SYNGR2	A3SS	chr17:76166898:76167135:+@chr17:76167591|76167820:76168801:+	0.67	0.31	0.36	0.36	2.8e+56		synaptogyrin 2 [Source:HGNC Symbol;Acc:11499]	no
280	ENSG00000107959	PITRM1	A3SS	chr10:3185581:3186558:-@chr10:3182957|3183004:3182879:-	0.92	0.52	0.4	0.4	19.84		pitrilysin metallopeptidase 1 [Source:HGNC Symbol;Acc:17663]	yes
281	ENSG00000106628	POLD2	A3SS	chr7:44163110:44163174:-@chr7:44161708|44161881:44161433:-	0.19	0.5	-0.31	0.31	68052987634		polymerase (DNA directed), delta 2, regulatory subunit 50kDa [Source:HGNC Symbol;Acc:9176]	yes
282	ENSG00000106333	PCOLCE	A3SS	chr7:100201941:100202838:+@chr7:100203128|100203299:100203435:+	0.64	0.09	0.55	0.55	105.37		procollagen C-endopeptidase enhancer [Source:HGNC Symbol;Acc:8738]	no
283	ENSG00000100902	PSMA6	A3SS	chr14:35779946:35780101:+@chr14:35782069|35782087:35782265:+	0.25	0.6	-0.35	0.35	1047.71		proteasome (prosome, macropain) subunit, alpha type, 6 [Source:HGNC Symbol;Acc:9535]	no
284	ENSG00000100445	SDR39U1	A3SS	chr14:24909989:24911001:-@chr14:24909698|24909807:24908985:-	0.19	0.44	-0.25	0.25	49.2		short chain dehydrogenase/reductase family 39U, member 1 [Source:HGNC Symbol;Acc:20275]	no
285	ENSG00000093183	SEC22C	A3SS	chr3:42597422:42597487:-@chr3:42590149|42594940:42589459:-	0.55	0.25	0.3	0.3	1.3e+50		SEC22 vesicle trafficking protein homolog C (S. cerevisiae) [Source:HGNC Symbol;Acc:16828]	no
286	ENSG00000088833	NSFL1C	A3SS	chr20:1433138:1433275:-@chr20:1426475|1426794:1426311:-	0.26	0.06	0.2	0.2	1.09e+15		NSFL1 (p97) cofactor (p47) [Source:HGNC Symbol;Acc:15912]	no
287	ENSG00000075624	ACTB	A3SS	chr7:5570155:5570259:-@chr7:5569031|5569294:5568792:-	0.81	0.47	0.34	0.34	1.06e+27	yes	actin, beta [Source:HGNC Symbol;Acc:132]	yes
288	ENSG00000066136	NFYC	A3SS	chr1:41233895:41235087:+@chr1:41235995|41236384:41237273:+	0.94	0.55	0.39	0.39	1019477758		nuclear transcription factor Y, gamma [Source:HGNC Symbol;Acc:7806]	no
289	ENSG00000065154	OAT	A3SS	chr10:126097111:126097206:-@chr10:126094132|126095985:126094005:-	0.8	0.44	0.36	0.36	13.81		ornithine aminotransferase [Source:HGNC Symbol;Acc:8091]	no
290	ENSG00000018280	SLC11A1	A3SS	chr2:219246490:219247098:+@chr2:219247683|219249870:219249989:+	0.67	0.95	-0.28	0.28	105.86		solute carrier family 11 (proton-coupled divalent metal ion transporters), member 1 [Source:HGNC Symbol;Acc:10907]	yes
291	ENSG00000011275	RNF216	A3SS	chr7:5780604:5781446:-@chr7:5778983|5779256:5778907:-	0.58	0.1	0.48	0.48	15089.2	yes	ring finger protein 216 [Source:HGNC Symbol;Acc:21698]	no
292	ENSG00000006114	SYNRG	A3SS	chr17:35913217:35914161:-@chr17:35902532|35902667:35902074:-	0.94	0.49	0.45	0.45	423687		synergin, gamma [Source:HGNC Symbol;Acc:557]	no
293	ENSG00000006015	C19orf60	A3SS	chr19:18699805:18700493:+@chr19:18701084|18701664:18701743:+	0.73	0.26	0.47	0.47	286.96		chromosome 19 open reading frame 60 [Source:HGNC Symbol;Acc:26098]	no
294	ENSG00000125459	MSTO1	A3SS	chr1:155640111:155642522:-@chr1:155638508|155638568:155638418:-	0.9	0.52	0.38	0.38	48.5		misato homolog 1 (Drosophila) [Source:HGNC Symbol;Acc:29678]	no
295	ENSG00000228344	AP001496.1	A3SS	chr18:5238083:5239048:+@chr18:5240186|5241698:5241811:+	0.41	0.2	0.21	0.21	18.75			no
296	ENSG00000254772	EEF1G	A5SS	chr11:62335000:62334871|62334867:-@chr11:62334278:62334482:-	0.14	0.42	-0.28	0.28	18.98		eukaryotic translation elongation factor 1 gamma [Source:HGNC Symbol;Acc:3213]	NA
297	ENSG00000215190	GUSBP4	A5SS	chr6:58276289:58276137|58275636:-@chr6:58275151:58275346:-	0.59	0.86	-0.27	0.27	13.61		glucuronidase, beta pseudogene 4 [Source:HGNC Symbol;Acc:18220]	no
298	ENSG00000198960	ARMCX6	A5SS	chrX:100871756:100871662|100871435:-@chrX:100870106:100870750:-	0.61	0.09	0.52	0.52	3.3e+113		armadillo repeat containing, X-linked 6 [Source:HGNC Symbol;Acc:26094]	no
299	ENSG00000198856	OSTC	A5SS	chr4:109578606:109578843|109578803:+@chr4:109588403:109588980:+	0.14	0.46	-0.32	0.32	1.03e+27		oligosaccharyltransferase complex subunit [Source:HGNC Symbol;Acc:24448]	no
300	ENSG00000197114	ZGPAT	A5SS	chr20:62367133:62368064|62367538:+@chr20:62368886:62369000:+	0.95	0.66	0.29	0.29	616.4		zinc finger, CCCH-type with G patch domain [Source:HGNC Symbol;Acc:15948]	NA
301	ENSG00000196498	NCOR2	A5SS	chr12:124812179:124812093|124811955:-@chr12:124809845:124810916:-	0.94	0.39	0.55	0.55	1450689148	yes	nuclear receptor corepressor 2 [Source:HGNC Symbol;Acc:7673]	yes
302	ENSG00000196419	XRCC6	A5SS	chr22:42033612:42033797|42033795:+@chr22:42042900:42043086:+	0.41	0.07	0.34	0.34	1.54e+19	yes	X-ray repair complementing defective repair in Chinese hamster cells 6 [Source:HGNC Symbol;Acc:4055]	no
303	ENSG00000171130	ATP6V0E2	A5SS	chr7:149575767:149575879|149575835:+@chr7:149576424:149577799:+	0.17	0.63	-0.46	0.46	183.22		ATPase, H+ transporting V0 subunit e2 [Source:HGNC Symbol;Acc:21723]	NA
304	ENSG00000168876	ANKRD49	A5SS	chr11:94229770:94230222|94230117:+@chr11:94231237:94233126:+	0.37	0.09	0.28	0.28	37.58		ankyrin repeat domain 49 [Source:HGNC Symbol;Acc:25970]	no
305	ENSG00000168876	ANKRD49	A5SS	chr11:94229770:94230243|94230117:+@chr11:94231237:94233126:+	0.52	0.16	0.36	0.36	132970		ankyrin repeat domain 49 [Source:HGNC Symbol;Acc:25970]	no
306	ENSG00000168876	ANKRD49	A5SS	chr11:94229770:94230284|94230117:+@chr11:94231237:94233126:+	0.45	0.16	0.29	0.29	2316.52		ankyrin repeat domain 49 [Source:HGNC Symbol;Acc:25970]	no
307	ENSG00000167996	FTH1	A5SS	chr11:61732584:61732459|61732455:-@chr11:61731627:61732363:-	0.87	0.45	0.42	0.42	3.77e+41		ferritin, heavy polypeptide 1 [Source:HGNC Symbol;Acc:3976]	no
308	ENSG00000167085	PHB	A5SS	chr17:47489201:47489040|47489036:-@chr17:47486693:47486835:-	0.05	0.26	-0.21	0.21	43.39	yes	prohibitin [Source:HGNC Symbol;Acc:8912]	no
309	ENSG00000163931	TKT	A5SS	chr3:53263452:53263296|53263292:-@chr3:53262697:53263153:-	0.06	0.35	-0.29	0.29	611.77		transketolase [Source:HGNC Symbol;Acc:11834]	no
310	ENSG00000163728	TTC14	A5SS	chr3:180325436:180326059|180325553:+@chr3:180326489:180327791:+	0.3	0.92	-0.62	0.62	3.7e+53		tetratricopeptide repeat domain 14 [Source:HGNC Symbol;Acc:24697]	NA
311	ENSG00000161010	C5orf45	A5SS	chr5:179269064:179268907|179268900:-@chr5:179264277:179267959:-	0.07	0.65	-0.58	0.58	31462.5		chromosome 5 open reading frame 45 [Source:HGNC Symbol;Acc:30817]	NA
312	ENSG00000160271	RALGDS	A5SS	chr9:135977149:135976907|135975883:-@chr9:135973248:135975769:-	0.33	0.74	-0.41	0.41	7.5e+104	yes	ral guanine nucleotide dissociation stimulator [Source:HGNC Symbol;Acc:9842]	no
313	ENSG00000156508	EEF1A1	A5SS	chr6:74228571:74228424|74228417:-@chr6:74227753:74228333:-	0.97	0.65	0.32	0.32	784.28	yes	eukaryotic translation elongation factor 1 alpha 1 [Source:HGNC Symbol;Acc:3189]	no
314	ENSG00000156345	CDK20	A5SS	chr9:90588950:90588841|90588837:-@chr9:90581361:90586250:-	0.91	0.36	0.55	0.55	1401522874	yes	cyclin-dependent kinase 20 [Source:HGNC Symbol;Acc:21420]	yes
315	ENSG00000155256	ZFYVE27	A5SS	chr10:99511148:99512634|99511219:+@chr10:99512795:99517068:+	0.07	0.34	-0.27	0.27	37.15		zinc finger, FYVE domain containing 27 [Source:HGNC Symbol;Acc:26559]	no
316	ENSG00000145425	RPS3A	A5SS	chr4:152024023:152024313|152024231:+@chr4:152025329:152025438:+	0.66	0.19	0.47	0.47	492474		ribosomal protein S3A [Source:HGNC Symbol;Acc:10421]	no
317	ENSG00000144713	RPL32	A5SS	chr3:12881029:12880848|12880844:-@chr3:12875801:12877722:-	0.1	0.33	-0.23	0.23	3668.6		ribosomal protein L32 [Source:HGNC Symbol;Acc:10336]	no
318	ENSG00000144028	SNRNP200	A5SS	chr2:96952222:96952049|96952045:-@chr2:96949551:96951078:-	0.1	0.61	-0.51	0.51	1.89e+19		small nuclear ribonucleoprotein 200kDa (U5) [Source:HGNC Symbol;Acc:30859]	no
319	ENSG00000141552	ANAPC11	A5SS	chr17:79852343:79852500|79852462:+@chr17:79857796:79859410:+	0.32	0.05	0.27	0.27	8.04901e+08		anaphase promoting complex subunit 11 [Source:HGNC Symbol;Acc:14452]	no
320	ENSG00000139613	SMARCC2	A5SS	chr12:56558515:56558432|56558087:-@chr12:56555636:56557549:-	0.38	0.15	0.23	0.23	3.80652e+07		SWI/SNF related, matrix associated, actin dependent regulator of chromatin, subfamily c, member 2 [Source:HGNC Symbol;Acc:11105]	no
321	ENSG00000138674	SEC31A	A5SS	chr4:83763634:83763338|83763293:-@chr4:83750153:83750211:-	0.52	0.9	-0.38	0.38	102.29		SEC31 homolog A (S. cerevisiae) [Source:HGNC Symbol;Acc:17052]	null
322	ENSG00000136699	SMPD4	A5SS	chr2:130910744:130910616|130910612:-@chr2:130908570:130910457:-	0.03	0.5	-0.47	0.47	377171		sphingomyelin phosphodiesterase 4, neutral membrane (neutral sphingomyelinase-3) [Source:HGNC Symbol;Acc:32949]	yes
323	ENSG00000134531	EMP1	A5SS	chr12:13366615:13366759|13366755:+@chr12:13367468:13373250:+	0.37	0.09	0.28	0.28	19.88	yes	epithelial membrane protein 1 [Source:HGNC Symbol;Acc:3333]	no
324	ENSG00000130640	TUBGCP2	A5SS	chr10:135116484:135116296|135116263:-@chr10:135113489:135113617:-	0.16	0.37	-0.21	0.21	37.74		tubulin, gamma complex associated protein 2 [Source:HGNC Symbol;Acc:18599]	no
325	ENSG00000129968	FAM108A1	A5SS	chr19:1880114:1879920|1878663:-@chr19:1876971:1877686:-	0.33	0.58	-0.25	0.25	160.5		family with sequence similarity 108, member A1 [Source:HGNC Symbol;Acc:28756]	no
326	ENSG00000125124	BBS2	A5SS	chr16:56519650:56519502|56519498:-@chr16:56517939:56518779:-	0.03	0.44	-0.41	0.41	2393965457		Bardet-Biedl syndrome 2 [Source:HGNC Symbol;Acc:967]	no
327	ENSG00000124214	STAU1	A5SS	chr20:47739772:47739629|47739625:-@chr20:47735732:47736665:-	0.03	0.4	-0.37	0.37	749262		staufen, RNA binding protein, homolog 1 (Drosophila) [Source:HGNC Symbol;Acc:11370]	no
328	ENSG00000122783	C7orf49	A5SS	chr7:134853812:134853501|134853497:-@chr7:134852484:134852559:-	0.05	0.28	-0.23	0.23	29.45		chromosome 7 open reading frame 49 [Source:HGNC Symbol;Acc:22432]	no
329	ENSG00000122783	C7orf49	A5SS	chr7:134853812:134853538|134853497:-@chr7:134852484:134852559:-	0.36	0.9	-0.54	0.54	33600000000000		chromosome 7 open reading frame 49 [Source:HGNC Symbol;Acc:22432]	no
330	ENSG00000122705	CLTA	A5SS	chr9:36204065:36204184|36204176:+@chr9:36211605:36212055:+	0.71	0.26	0.45	0.45	15.66		clathrin, light chain A [Source:HGNC Symbol;Acc:2090]	no
331	ENSG00000119335	SET	A5SS	chr9:131456175:131456336|131456321:+@chr9:131456920:131458680:+	0.17	0.55	-0.38	0.38	6341.59	yes	SET nuclear oncogene [Source:HGNC Symbol;Acc:10760]	no
332	ENSG00000115170	ACVR1	A5SS	chr2:158617589:158617392|158617388:-@chr2:158594952:158595082:-	0.06	0.4	-0.34	0.34	1.28941e+08		activin A receptor, type I [Source:HGNC Symbol;Acc:171]	no
333	ENSG00000111907	TPD52L1	A5SS	chr6:125578244:125578326|125578304:+@chr6:125583980:125585553:+	0.08	0.69	-0.61	0.61	21.38		tumor protein D52-like 1 [Source:HGNC Symbol;Acc:12006]	yes
334	ENSG00000107929	LARP4B	A5SS	chr10:860790:860682|860577:-@chr10:855431:859153:-	0.54	0.09	0.45	0.45	408859000000		La ribonucleoprotein domain family, member 4B [Source:HGNC Symbol;Acc:28987]	no
335	ENSG00000102265	TIMP1	A5SS	chrX:47444604:47445066|47444730:+@chrX:47445920:47446192:+	0.77	0.99	-0.22	0.22	11.32	yes	TIMP metallopeptidase inhibitor 1 [Source:HGNC Symbol;Acc:11820]	NA
336	ENSG00000100201	DDX17	A5SS	chr22:38884120:38883884|38883878:-@chr22:38878165:38882445:-	0.3	0.52	-0.22	0.22	1.97785e+06		DEAD (Asp-Glu-Ala-Asp) box polypeptide 17 [Source:HGNC Symbol;Acc:2740]	no
337	ENSG00000100129	EIF3L	A5SS	chr22:38266183:38266358|38266354:+@chr22:38270377:38270554:+	0.13	0.43	-0.3	0.3	11.77		eukaryotic translation initiation factor 3, subunit L [Source:HGNC Symbol;Acc:18138]	no
338	ENSG00000100129	EIF3L	A5SS	chr22:38266183:38266377|38266354:+@chr22:38270377:38270554:+	0.1	0.48	-0.38	0.38	5658.16		eukaryotic translation initiation factor 3, subunit L [Source:HGNC Symbol;Acc:18138]	no
339	ENSG00000096384	HSP90AB1	A5SS	chr6:44216367:44216517|44216513:+@chr6:44217114:44217544:+	0.21	0.41	-0.2	0.2	25.99	yes	heat shock protein 90kDa alpha (cytosolic), class B member 1 [Source:HGNC Symbol;Acc:5258]	no
340	ENSG00000096080	MRPS18A	A5SS	chr6:43643354:43643231|43642939:-@chr6:43638720:43639643:-	0.88	0.51	0.37	0.37	18.42		mitochondrial ribosomal protein S18A [Source:HGNC Symbol;Acc:14515]	no
341	ENSG00000088340	FER1L4	A5SS	chr20:34148131:34147930|34147890:-@chr20:34147111:34147394:-	0.94	0.6	0.34	0.34	621.57		fer-1-like 4 (C. elegans) pseudogene [Source:HGNC Symbol;Acc:15801]	no
342	ENSG00000087086	FTL	A5SS	chr19:49469027:49469184|49469173:+@chr19:49469538:49470135:+	0.31	0.04	0.27	0.27	8.09138e+07		ferritin, light polypeptide [Source:HGNC Symbol;Acc:3999]	no
343	ENSG00000087086	FTL	A5SS	chr19:49469027:49469180|49469173:+@chr19:49469538:49470135:+	0.36	0.04	0.32	0.32	5.16e+17		ferritin, light polypeptide [Source:HGNC Symbol;Acc:3999]	no
344	ENSG00000069493	CLEC2D	A5SS	chr12:9845424:9846544|9845527:+@chr12:9847356:9852151:+	0.48	0.88	-0.4	0.4	146.61		C-type lectin domain family 2, member D [Source:HGNC Symbol;Acc:14351]	no
345	ENSG00000013364	MVP	A5SS	chr16:29845256:29845718|29845387:+@chr16:29847025:29847119:+	0.8	0.44	0.36	0.36	109.5	yes	major vault protein [Source:HGNC Symbol;Acc:7531]	no
346	ENSG00000013364	MVP	A5SS	chr16:29845256:29845758|29845387:+@chr16:29847025:29847119:+	0.84	0.44	0.4	0.4	1591.58	yes	major vault protein [Source:HGNC Symbol;Acc:7531]	no
347	ENSG00000143740	SNAP47	A5SS	chr1:227920728:227920630|227920582:-@chr1:227918140:227920377:-	0.92	0.66	0.26	0.26	12.84		synaptosomal-associated protein, 47kDa [Source:HGNC Symbol;Acc:30669]	no
348	ENSG00000240771	ARHGEF25	AFE	115557@uc001spd.1@uc001spa.1	0.91	0.36	0.55	0.55	4.93e+29		Rho guanine nucleotide exchange factor (GEF) 25 [Source:HGNC Symbol;Acc:30275]	no
349	ENSG00000186376	ZNF75D	AFE	7626@uc004eyn.1@uc004eyp.1	0.15	0.52	-0.37	0.37	16.29		zinc finger protein 75D [Source:HGNC Symbol;Acc:13145]	no
350	ENSG00000157514	TSC22D3	AFE	1831@uc004eng.1@uc004enj.1	0.74	0.98	-0.24	0.24	3.09e+39		TSC22 domain family, member 3 [Source:HGNC Symbol;Acc:3051]	no
351	ENSG00000157514	TSC22D3	AFE	1831@uc004eng.1@uc004eni.1	0.74	0.99	-0.25	0.25	7.41e+23		TSC22 domain family, member 3 [Source:HGNC Symbol;Acc:3051]	no
352	ENSG00000157514	TSC22D3	AFE	1831@uc004eng.1@uc004enh.1	0.7	0.99	-0.29	0.29	2.5e+78		TSC22 domain family, member 3 [Source:HGNC Symbol;Acc:3051]	no
353	ENSG00000151148	UBE3B	AFE	89910@uc001tos.1@uc001tom.2-uc001top.1	0.05	0.37	-0.32	0.32	1.06208e+08		ubiquitin protein ligase E3B [Source:HGNC Symbol;Acc:13478]	no
354	ENSG00000139218	SCAF11	AFE	9169@uc001row.1@uc001rox.1-uc001roz.2	0.34	0.56	-0.22	0.22	21.42		SR-related CTD-associated factor 11 [Source:HGNC Symbol;Acc:10784]	NA
355	ENSG00000135679	MDM2	AFE	4193@uc009zrf.1@uc001sui.1-uc009zqw.1-uc001suk.1-uc009zqx.1	0.5	0.88	-0.38	0.38	2188.15	yes	Mdm2 p53 binding protein homolog (mouse) [Source:HGNC Symbol;Acc:6973]	no
356	ENSG00000135679	MDM2	AFE	4193@uc009zrd.1@uc001sui.1-uc009zqw.1-uc001suk.1-uc009zqx.1	0.47	0.86	-0.39	0.39	7421.45	yes	Mdm2 p53 binding protein homolog (mouse) [Source:HGNC Symbol;Acc:6973]	no
357	ENSG00000135679	MDM2	AFE	4193@uc009zrc.1@uc001sui.1-uc009zqw.1-uc001suk.1-uc009zqx.1	0.46	0.86	-0.4	0.4	1250000000000	yes	Mdm2 p53 binding protein homolog (mouse) [Source:HGNC Symbol;Acc:6973]	no
358	ENSG00000135473	PAN2	AFE	9924@uc001skw.2@uc001skx.2	0.53	0.73	-0.2	0.2	457.37		PAN2 poly(A) specific ribonuclease subunit homolog (S. cerevisiae) [Source:HGNC Symbol;Acc:20074]	no
359	ENSG00000134884	ARGLU1	AFE	55082@uc010age.1@uc001vqk.2	0.58	0.78	-0.2	0.2	4.67e+22		arginine and glutamate rich 1 [Source:HGNC Symbol;Acc:25482]	no
360	ENSG00000102057	KCND1	AFE	3750@uc004dlw.1@uc004dlx.1	0.39	0.08	0.31	0.31	72.71		potassium voltage-gated channel, Shal-related subfamily, member 1 [Source:HGNC Symbol;Acc:6237]	no
361	ENSG00000050405	LIMA1	AFE	51474@uc001rwg.2@uc001rwh.2	0.06	0.31	-0.25	0.25	8e+55		LIM domain and actin binding 1 [Source:HGNC Symbol;Acc:24636]	no
362	ENSG00000254772	EEF1G	RI	chr11:62341303:62341332:-@chr11:62340056:62340214:-	0.09	0.31	-0.22	0.22	75.35		eukaryotic translation elongation factor 1 gamma [Source:HGNC Symbol;Acc:3213]	NA
363	ENSG00000254413	CHKB-CPT1B	RI	chr22:51020178:51020786:-@chr22:51019849:51019982:-	0.68	0.27	0.41	0.41	6.58e+16		choline/ethanolamine kinase [Source:RefSeq peptide;Acc:NP_005189]	NA
364	ENSG00000235107	RING1	RI	chr6:33177403:33177599:+@chr6:33177692:33177907:+	0.32	0.58	-0.26	0.26	17.5		ring finger protein 1 [Source:HGNC Symbol;Acc:10018]	no
365	ENSG00000233016	SNHG7	RI	chr9:139619507:139619562:-@chr9:139619110:139619391:-	0.97	0.63	0.34	0.34	323.15		small nucleolar RNA host gene 7 (non-protein coding) [Source:HGNC Symbol;Acc:28254]	no
366	ENSG00000227057	WDR46	RI	chr6:33248451:33248764:-@chr6:33248205:33248299:-	0.12	0.73	-0.61	0.61	5.68e+17		WD repeat domain 46 [Source:HGNC Symbol;Acc:13923]	no
367	ENSG00000214063	TSPAN4	RI	chr11:864437:864511:+@chr11:865513:865825:+	0.37	0.07	0.3	0.3	46.87		tetraspanin 4 [Source:HGNC Symbol;Acc:11859]	no
368	ENSG00000213930	GALT	RI	chr9:34647086:34647564:+@chr9:34647654:34647958:+	0.94	0.58	0.36	0.36	5108.69		galactose-1-phosphate uridylyltransferase [Source:HGNC Symbol;Acc:4135]	no
369	ENSG00000213930	GALT	RI	chr9:34648331:34648453:+@chr9:34648759:34648891:+	0.89	0.62	0.27	0.27	67.59		galactose-1-phosphate uridylyltransferase [Source:HGNC Symbol;Acc:4135]	no
370	ENSG00000207405	SNORA64	RI	chr16:2013150:2013257:-@chr16:2012737:2012910:-	0.23	0.59	-0.36	0.36	3.5185e+06		small nucleolar RNA, H/ACA box 64 [Source:HGNC Symbol;Acc:10221]	no
371	ENSG00000198556	ZNF789	RI	chr7:99075897:99075979:+@chr7:99077284:99079951:+	0.64	0.18	0.46	0.46	1.18e+29		zinc finger protein 789 [Source:HGNC Symbol;Acc:27801]	no
372	ENSG00000197037	ZNF498	RI	chr7:99217184:99217616:+@chr7:99218996:99219197:+	0.07	0.33	-0.26	0.26	10.03		zinc finger protein 498 [Source:HGNC Symbol;Acc:21961]	no
373	ENSG00000185963	BICD2	RI	chr9:95477535:95477745:-@chr9:95473645:95475743:-	0.46	0.15	0.31	0.31	2.11e+33		bicaudal D homolog 2 (Drosophila) [Source:HGNC Symbol;Acc:17208]	no
374	ENSG00000184009	ACTG1	RI	chr17:79478789:79478829:-@chr17:79478214:79478652:-	0.57	0.78	-0.21	0.21	267720		actin, gamma 1 [Source:HGNC Symbol;Acc:144]	yes
375	ENSG00000183479	TREX2	RI	chrX:152721000:152721224:-@chrX:152719852:152719966:-	0.08	0.29	-0.21	0.21	12.72		three prime repair exonuclease 2 [Source:HGNC Symbol;Acc:12270]	no
376	ENSG00000182796	AC023055.2	RI	chr12:56228635:56229399:+@chr12:56229910:56230028:+	0.44	0.93	-0.49	0.49	7.5e+92		1110012D08Rik pseudogene (LOC440104), transcript variant 4, non-coding RNA [Source:RefSeq DNA;Acc:NR_036479]	NA
377	ENSG00000182196	ARL6IP4	RI	chr12:123466504:123466621:+@chr12:123467016:123467085:+	0.75	0.4	0.35	0.35	30.66		ADP-ribosylation-like factor 6 interacting protein 4 [Source:HGNC Symbol;Acc:18076]	no
378	ENSG00000181038	METTL23	RI	chr17:74729060:74729297:+@chr17:74729375:74729459:+	0.1	0.32	-0.22	0.22	1821.41		methyltransferase like 23 [Source:HGNC Symbol;Acc:26988]	no
379	ENSG00000178952	TUFM	RI	chr16:28856019:28856183:-@chr16:28855635:28855872:-	0.36	0.14	0.22	0.22	974364		Tu translation elongation factor, mitochondrial [Source:HGNC Symbol;Acc:12420]	no
380	ENSG00000178761	C15orf17	RI	chr15:75198619:75198706:-@chr15:75197005:75197572:-	0.23	0.51	-0.28	0.28	12.99		chromosome 15 open reading frame 17 [Source:HGNC Symbol;Acc:24695]	no
381	ENSG00000178252	WDR6	RI	chr3:49049068:49051549:+@chr3:49051643:49051726:+	0.45	0.7	-0.25	0.25	9863680011		WD repeat domain 6 [Source:HGNC Symbol;Acc:12758]	NA
382	ENSG00000178149	DALRD3	RI	chr3:49053406:49053773:-@chr3:49053252:49053305:-	0.62	0.25	0.37	0.37	10.69		DALR anticodon binding domain containing 3 [Source:HGNC Symbol;Acc:25536]	NA
383	ENSG00000173482	PTPRM	RI	chr18:8376460:8376595:+@chr18:8378263:8378412:+	0.74	0.34	0.4	0.4	8.15941e+06		protein tyrosine phosphatase, receptor type, M [Source:HGNC Symbol;Acc:9675]	no
384	ENSG00000173039	RELA	RI	chr11:65423159:65423233:-@chr11:65421072:65422471:-	0.37	0.09	0.28	0.28	6.24e+43	yes	v-rel reticuloendotheliosis viral oncogene homolog A (avian) [Source:HGNC Symbol;Acc:9955]	no
385	ENSG00000170899	GSTA4	RI	chr6:52849262:52849403:-@chr6:52847372:52847503:-	0.86	0.45	0.41	0.41	16.22		glutathione S-transferase alpha 4 [Source:HGNC Symbol;Acc:4629]	no
386	ENSG00000168066	SF1	RI	chr11:64533423:64533627:-@chr11:64532082:64532990:-	0.78	0.43	0.35	0.35	101963198		splicing factor 1 [Source:HGNC Symbol;Acc:12950]	no
387	ENSG00000167766	ZNF83	RI	chr19:53117014:53118050:-@chr19:53115631:53116929:-	0.74	0.34	0.4	0.4	2.43e+15		zinc finger protein 83 [Source:HGNC Symbol;Acc:13158]	no
388	ENSG00000166266	CUL5	RI	chr11:107974917:107975629:+@chr11:107976934:107977579:+	0.67	0.95	-0.28	0.28	4112.36		cullin 5 [Source:HGNC Symbol;Acc:2556]	no
389	ENSG00000165782	TMEM55B	RI	chr14:20927365:20927455:-@chr14:20926017:20926861:-	0.49	0.2	0.29	0.29	8.49e+22		transmembrane protein 55B [Source:HGNC Symbol;Acc:19299]	no
390	ENSG00000164934	DCAF13	RI	chr8:104439325:104439480:+@chr8:104442840:104442917:+	0.69	0.16	0.53	0.53	1682.41		DDB1 and CUL4 associated factor 13 [Source:HGNC Symbol;Acc:24535]	no
391	ENSG00000164877	MICALL2	RI	chr7:1481828:1482120:-@chr7:1480227:1480320:-	0.14	0.56	-0.42	0.42	2.88e+27		MICAL-like 2 [Source:HGNC Symbol;Acc:29672]	no
392	ENSG00000164053	ATRIP	RI	chr3:48506886:48507708:+@chr3:48508029:48509044:+	0.14	0.53	-0.39	0.39	2.64139e+08		ATR interacting protein [Source:HGNC Symbol;Acc:33499]	no
393	ENSG00000164053	ATRIP	RI	chr3:48506886:48507708:+@chr3:48508139:48509044:+	0.36	0.64	-0.28	0.28	19.04		ATR interacting protein [Source:HGNC Symbol;Acc:33499]	no
394	ENSG00000164032	H2AFZ	RI	chr4:100870430:100870897:-@chr4:100869245:100870097:-	0.59	0.23	0.36	0.36	1.98e+43		H2A histone family, member Z [Source:HGNC Symbol;Acc:4741]	no
395	ENSG00000163820	FYCO1	RI	chr3:45960905:45963332:-@chr3:45959396:45960557:-	0.51	0.89	-0.38	0.38	1.56e+15		FYVE and coiled-coil domain containing 1 [Source:HGNC Symbol;Acc:14673]	no
396	ENSG00000163516	ANKZF1	RI	chr2:220098855:220099010:+@chr2:220099548:220100034:+	0.8	0.6	0.2	0.2	905.08		ankyrin repeat and zinc finger domain containing 1 [Source:HGNC Symbol;Acc:25527]	yes
397	ENSG00000163297	ANTXR2	RI	chr4:80828559:80828621:-@chr4:80826725:80827326:-	0.62	0.83	-0.21	0.21	1.87483e+07		anthrax toxin receptor 2 [Source:HGNC Symbol;Acc:21732]	no
398	ENSG00000163125	RPRD2	RI	chr1:150443037:150444218:+@chr1:150444359:150446032:+	0.69	0.9	-0.21	0.21	1526.05		regulation of nuclear pre-mRNA domain containing 2 [Source:HGNC Symbol;Acc:29039]	no
399	ENSG00000161547	SRSF2	RI	chr17:74731143:74731240:-@chr17:74730205:74730644:-	0.56	0.89	-0.33	0.33	4.8e+101		serine/arginine-rich splicing factor 2 [Source:HGNC Symbol;Acc:10783]	no
400	ENSG00000161010	C5orf45	RI	chr5:179267872:179267959:-@chr5:179264276:179264885:-	0.53	0.25	0.28	0.28	3.39e+15		chromosome 5 open reading frame 45 [Source:HGNC Symbol;Acc:30817]	NA
401	ENSG00000159674	SPON2	RI	chr4:1165640:1165862:-@chr4:1165051:1165274:-	0.38	0.13	0.25	0.25	1.1e+55		spondin 2, extracellular matrix protein [Source:HGNC Symbol;Acc:11253]	no
402	ENSG00000158863	FAM160B2	RI	chr8:21959219:21959362:+@chr8:21959686:21959826:+	0.82	0.52	0.3	0.3	318.65		family with sequence similarity 160, member B2 [Source:HGNC Symbol;Acc:16492]	no
403	ENSG00000158270	COLEC12	RI	chr18:334742:335230:-@chr18:333007:333143:-	0.08	0.32	-0.24	0.24	65.85		collectin sub-family member 12 [Source:HGNC Symbol;Acc:16016]	no
404	ENSG00000155659	VSIG4	RI	chrX:65242683:65242704:-@chrX:65241582:65242342:-	0.47	0.19	0.28	0.28	10.82		V-set and immunoglobulin domain containing 4 [Source:HGNC Symbol;Acc:17032]	yes
405	ENSG00000142937	RPS8	RI	chr1:45242347:45243461:+@chr1:45243672:45243801:+	0.16	0.36	-0.2	0.2	1.6e+92		ribosomal protein S8 [Source:HGNC Symbol;Acc:10441]	no
406	ENSG00000142102	ATHL1	RI	chr11:290678:291113:+@chr11:291976:292095:+	0.9	0.67	0.23	0.23	11.74	yes	ATH1, acid trehalase-like 1 (yeast) [Source:HGNC Symbol;Acc:26210]	no
407	ENSG00000140990	NDUFB10	RI	chr16:2011498:2011637:+@chr16:2011798:2011976:+	0.37	0.13	0.24	0.24	32.84		NADH dehydrogenase (ubiquinone) 1 beta subcomplex, 10, 22kDa [Source:HGNC Symbol;Acc:7696]	no
408	ENSG00000139746	RBM26	RI	chr13:79896484:79896597:-@chr13:79894085:79894845:-	0.3	0.04	0.26	0.26	122662		RNA binding motif protein 26 [Source:HGNC Symbol;Acc:20327]	no
409	ENSG00000135473	PAN2	RI	chr12:56713092:56713271:-@chr12:56712872:56712965:-	0.79	0.37	0.42	0.42	2.36e+20		PAN2 poly(A) specific ribonuclease subunit homolog (S. cerevisiae) [Source:HGNC Symbol;Acc:20074]	no
410	ENSG00000135063	FAM189A2	RI	chr9:72000711:72000863:+@chr9:72003074:72003366:+	0.17	0.68	-0.51	0.51	81.33		family with sequence similarity 189, member A2 [Source:HGNC Symbol;Acc:24820]	no
411	ENSG00000132274	TRIM22	RI	chr11:5718478:5718573:+@chr11:5719545:5719775:+	0.19	0.4	-0.21	0.21	10.82		tripartite motif containing 22 [Source:HGNC Symbol;Acc:16379]	NA
412	ENSG00000131143	COX4I1	RI	chr16:85838543:85838710:+@chr16:85839339:85839470:+	0.08	0.3	-0.22	0.22	1.47128e+07		cytochrome c oxidase subunit IV isoform 1 [Source:HGNC Symbol;Acc:2265]	no
413	ENSG00000131143	COX4I1	RI	chr16:85838543:85838759:+@chr16:85839339:85839470:+	0.23	0.56	-0.33	0.33	1568.54		cytochrome c oxidase subunit IV isoform 1 [Source:HGNC Symbol;Acc:2265]	no
414	ENSG00000128272	ATF4	RI	chr22:39916569:39916756:+@chr22:39917380:39917676:+	0.77	0.97	-0.2	0.2	1.14e+22	yes	activating transcription factor 4 (tax-responsive enhancer element B67) [Source:HGNC Symbol;Acc:786]	no
415	ENSG00000124786	SLC35B3	RI	chr6:8428170:8428291:-@chr6:8422703:8422857:-	0.81	0.17	0.64	0.64	1.87302e+08		solute carrier family 35, member B3 [Source:HGNC Symbol;Acc:21601]	no
416	ENSG00000123358	NR4A1	RI	chr12:52450278:52450429:+@chr12:52450841:52451043:+	0.23	0.92	-0.69	0.69	1000000000000		nuclear receptor subfamily 4, group A, member 1 [Source:HGNC Symbol;Acc:7980]	no
417	ENSG00000123136	DDX39A	RI	chr19:14521028:14521146:-@chr19:14520554:14520685:-	0.86	0.44	0.42	0.42	1460000000000		DEAD (Asp-Glu-Ala-Asp) box polypeptide 39A [Source:HGNC Symbol;Acc:17821]	no
418	ENSG00000122952	ZWINT	RI	chr10:58118138:58118220:-@chr10:58117202:58117946:-	0.43	0.16	0.27	0.27	72048.7		ZW10 interactor [Source:HGNC Symbol;Acc:13195]	yes
419	ENSG00000120549	KIAA1217	RI	chr10:24833910:24834032:+@chr10:24834756:24836772:+	0.79	0.16	0.63	0.63	1000000000000		KIAA1217 [Source:HGNC Symbol;Acc:25428]	no
420	ENSG00000119760	SUPT7L	RI	chr2:27885046:27885148:-@chr2:27883851:27884468:-	0.57	0.79	-0.22	0.22	15.62		suppressor of Ty 7 (S. cerevisiae)-like [Source:HGNC Symbol;Acc:30632]	no
421	ENSG00000119723	COQ6	RI	chr14:74426118:74426225:+@chr14:74427876:74428078:+	0.71	0.33	0.38	0.38	7984.35		coenzyme Q6 homolog, monooxygenase (S. cerevisiae) [Source:HGNC Symbol;Acc:20233]	no
422	ENSG00000119707	RBM25	RI	chr14:73566375:73566458:+@chr14:73569900:73570186:+	0.06	0.3	-0.24	0.24	1.56e+47		RNA binding motif protein 25 [Source:HGNC Symbol;Acc:23244]	no
423	ENSG00000119707	RBM25	RI	chr14:73577539:73577863:+@chr14:73578236:73578510:+	0.5	0.27	0.23	0.23	7.24e+27		RNA binding motif protein 25 [Source:HGNC Symbol;Acc:23244]	no
424	ENSG00000115875	SRSF7	RI	chr2:38976671:38976847:-@chr2:38975721:38975795:-	0.8	0.58	0.22	0.22	25.7		serine/arginine-rich splicing factor 7 [Source:HGNC Symbol;Acc:10789]	no
425	ENSG00000115307	AUP1	RI	chr2:74755067:74755448:-@chr2:74754863:74754965:-	0.66	0.92	-0.26	0.26	918395		ancient ubiquitous protein 1 [Source:HGNC Symbol;Acc:891]	no
426	ENSG00000115307	AUP1	RI	chr2:74756259:74756409:-@chr2:74755878:74756062:-	0.43	0.18	0.25	0.25	1.29e+44		ancient ubiquitous protein 1 [Source:HGNC Symbol;Acc:891]	no
427	ENSG00000115286	NDUFS7	RI	chr19:1388832:1388937:+@chr19:1390870:1391049:+	0.36	0.12	0.24	0.24	17.05		NADH dehydrogenase (ubiquinone) Fe-S protein 7, 20kDa (NADH-coenzyme Q reductase) [Source:HGNC Symbol;Acc:7714]	no
428	ENSG00000112531	QKI	RI	chr6:163984452:163984751:+@chr6:163985699:163991177:+	0.53	0.09	0.44	0.44	2.89457e+06		quaking homolog, KH domain RNA binding (mouse) [Source:HGNC Symbol;Acc:21100]	no
429	ENSG00000111642	CHD4	RI	chr12:6692364:6692544:-@chr12:6692193:6692279:-	0.42	0.17	0.25	0.25	22.55		chromodomain helicase DNA binding protein 4 [Source:HGNC Symbol;Acc:1919]	no
430	ENSG00000111057	KRT18	RI	chr12:53345903:53346126:+@chr12:53346506:53346656:+	0.17	0.47	-0.3	0.3	1.57296e+06		keratin 18 [Source:HGNC Symbol;Acc:6430]	no
431	ENSG00000108591	DRG2	RI	chr17:18002331:18002391:+@chr17:18002947:18003749:+	0.25	0.66	-0.41	0.41	24.04		developmentally regulated GTP binding protein 2 [Source:HGNC Symbol;Acc:3030]	no
432	ENSG00000106263	EIF3B	RI	chr7:2419029:2419146:+@chr7:2419914:2420375:+	0.53	0.3	0.23	0.23	825.06		eukaryotic translation initiation factor 3, subunit B [Source:HGNC Symbol;Acc:3280]	no
433	ENSG00000105221	AKT2	RI	chr19:40743876:40743998:-@chr19:40742164:40742292:-	0.71	0.28	0.43	0.43	1.68786e+07	yes	v-akt murine thymoma viral oncogene homolog 2 [Source:HGNC Symbol;Acc:392]	no
434	ENSG00000104907	TRMT1	RI	chr19:13226960:13227245:-@chr19:13226811:13226866:-	0.43	0.14	0.29	0.29	14.82		TRM1 tRNA methyltransferase 1 homolog (S. cerevisiae) [Source:HGNC Symbol;Acc:25980]	no
435	ENSG00000104774	MAN2B1	RI	chr19:12767385:12767501:-@chr19:12766508:12766693:-	0.42	0.21	0.21	0.21	507.5		mannosidase, alpha, class 2B, member 1 [Source:HGNC Symbol;Acc:6826]	no
436	ENSG00000103064	SLC7A6	RI	chr16:68331137:68331379:+@chr16:68332394:68335722:+	0.41	0.74	-0.33	0.33	9.59e+20		solute carrier family 7 (cationic amino acid transporter, y+ system), member 6 [Source:HGNC Symbol;Acc:11064]	no
437	ENSG00000102901	CENPT	RI	chr16:67866131:67866448:-@chr16:67865915:67866011:-	0.5	0.11	0.39	0.39	970.32		centromere protein T [Source:HGNC Symbol;Acc:25787]	no
438	ENSG00000102317	RBM3	RI	chrX:48435414:48435497:+@chrX:48435853:48436679:+	0.25	0.05	0.2	0.2	4.7e+62	yes	RNA binding motif (RNP1, RRM) protein 3 [Source:HGNC Symbol;Acc:9900]	no
439	ENSG00000101199	ARFGAP1	RI	chr20:61918916:61920848:+@chr20:61921030:61921140:+	0.24	0.8	-0.56	0.56	5.9e+96		ADP-ribosylation factor GTPase activating protein 1 [Source:HGNC Symbol;Acc:15852]	no
440	ENSG00000100650	SRSF5	RI	chr14:70235515:70235968:+@chr14:70236228:70237257:+	0.64	0.87	-0.23	0.23	1646.01		serine/arginine-rich splicing factor 5 [Source:HGNC Symbol;Acc:10787]	no
441	ENSG00000100359	SGSM3	RI	chr22:40803021:40803332:+@chr22:40803417:40803572:+	0.68	0.37	0.31	0.31	4.76387e+07		small G protein signaling modulator 3 [Source:HGNC Symbol;Acc:25228]	yes
442	ENSG00000100201	DDX17	RI	chr22:38888061:38888120:-@chr22:38883884:38884120:-	0.19	0.49	-0.3	0.3	6.5e+54		DEAD (Asp-Glu-Ala-Asp) box polypeptide 17 [Source:HGNC Symbol;Acc:2740]	no
443	ENSG00000100038	TOP3B	RI	chr22:22312864:22313065:-@chr22:22311404:22311967:-	0.93	0.71	0.22	0.22	4.08308e+06		topoisomerase (DNA) III beta [Source:HGNC Symbol;Acc:11993]	NA
444	ENSG00000099622	CIRBP	RI	chr19:1271139:1271245:+@chr19:1271328:1271466:+	0.55	0.3	0.25	0.25	29.06	yes	cold inducible RNA binding protein [Source:HGNC Symbol;Acc:1982]	no
445	ENSG00000095906	NUBP2	RI	chr16:1836538:1836956:+@chr16:1837678:1837832:+	0.75	0.41	0.34	0.34	11976.2		nucleotide binding protein 2 (MinD homolog, E. coli) [Source:HGNC Symbol;Acc:8042]	no
446	ENSG00000095787	WAC	RI	chr10:28903496:28903614:+@chr10:28905102:28905291:+	0.3	0.06	0.24	0.24	1434.28		WW domain containing adaptor with coiled-coil [Source:HGNC Symbol;Acc:17327]	no
447	ENSG00000095539	SEMA4G	RI	chr10:102743062:102744114:+@chr10:102744247:102745373:+	0.59	0.87	-0.28	0.28	16.87		sema domain, immunoglobulin domain (Ig), transmembrane domain (TM) and short cytoplasmic domain, (semaphorin) 4G [Source:HGNC Symbol;Acc:10735]	no
448	ENSG00000090863	GLG1	RI	chr16:74497254:74497377:-@chr16:74496386:74496528:-	0.39	0.03	0.36	0.36	1.64e+18		golgi glycoprotein 1 [Source:HGNC Symbol;Acc:4316]	no
449	ENSG00000089053	ANAPC5	RI	chr12:121766119:121766300:-@chr12:121764899:121765034:-	0.33	0.58	-0.25	0.25	70300.3		anaphase promoting complex subunit 5 [Source:HGNC Symbol;Acc:15713]	no
450	ENSG00000088340	FER1L4	RI	chr20:34147890:34148405:-@chr20:34147111:34147394:-	0.17	0.71	-0.54	0.54	2.48e+44		fer-1-like 4 (C. elegans) pseudogene [Source:HGNC Symbol;Acc:15801]	no
451	ENSG00000071994	PDCD2	RI	chr6:170892145:170892276:-@chr6:170890833:170891353:-	0.42	0.78	-0.36	0.36	1.11e+22		programmed cell death 2 [Source:HGNC Symbol;Acc:8762]	no
452	ENSG00000065357	DGKA	RI	chr12:56345407:56345567:+@chr12:56345819:56345883:+	0.22	0.65	-0.43	0.43	42.5		diacylglycerol kinase, alpha 80kDa [Source:HGNC Symbol;Acc:2849]	no
453	ENSG00000012822	CALCOCO1	RI	chr12:54107917:54108025:-@chr12:54107485:54107684:-	0.89	0.66	0.23	0.23	2910.59		calcium binding and coiled-coil domain 1 [Source:HGNC Symbol;Acc:29306]	no
454	ENSG00000012822	CALCOCO1	RI	chr12:54106884:54106990:-@chr12:54104903:54105905:-	0.93	0.55	0.38	0.38	3.9e+269		calcium binding and coiled-coil domain 1 [Source:HGNC Symbol;Acc:29306]	no
455	ENSG00000011009	LYPLA2	RI	chr1:24120714:24121090:+@chr1:24121172:24122025:+	0.76	0.39	0.37	0.37	2.59e+25		lysophospholipase II [Source:HGNC Symbol;Acc:6738]	no
456	ENSG00000008513	ST3GAL1	RI	chr8:134488521:134488843:-@chr8:134487962:134488317:-	0.41	0.62	-0.21	0.21	10.65		ST3 beta-galactoside alpha-2,3-sialyltransferase 1 [Source:HGNC Symbol;Acc:10862]	no
457	ENSG00000001631	KRIT1	RI	chr7:91865727:91865856:-@chr7:91864717:91864960:-	0.6	0.26	0.34	0.34	18.92		KRIT1, ankyrin repeat containing [Source:HGNC Symbol;Acc:1573]	no
458	ENSG00000158850	B4GALT3	RI	chr1:161143649:161143839:-@chr1:161143395:161143517:-	0.2	0.51	-0.31	0.31	238.58		UDP-Gal:betaGlcNAc beta 1,4- galactosyltransferase, polypeptide 3 [Source:HGNC Symbol;Acc:926]	yes
459	ENSG00000122218	COPA	RI	chr1:160268892:160269054:-@chr1:160268635:160268781:-	0.3	0.09	0.21	0.21	304.95		coatomer protein complex, subunit alpha [Source:HGNC Symbol;Acc:2230]	no
460	ENSG00000198837	DENND4B	RI	chr1:153903168:153903540:-@chr1:153903015:153903079:-	0.53	0.23	0.3	0.3	825.11		DENN/MADD domain containing 4B [Source:HGNC Symbol;Acc:29044]	no
461	ENSG00000132680	KIAA0907	RI	chr1:155885664:155885755:-@chr1:155882836:155884111:-	0.63	0.38	0.25	0.25	232000000000000		KIAA0907 [Source:HGNC Symbol;Acc:29145]	no
462	ENSG00000008128	CDK11A	RI	chr1:1636343:1636464:-@chr1:1635989:1636094:-	0.8	0.46	0.34	0.34	12.94	yes	cyclin-dependent kinase 11A [Source:HGNC Symbol;Acc:1730]	NA

## Sheet: filtered
even_id	Ensembl_gene_id	gene_symbol	splice_type	event_name	Psi_Cancer	Psi_Normal	diff	abs(diff)	bayes_factor	Cancer-associated	gene_description	is_DEG
33	ENSG00000127603	MACF1	SE	chr1:39945470:39945681:+@chr1:39946592:39946702:+@chr1:39950273:39952659:+	0.81	0.1	0.71	0.71	5.9e+275	yes	microtubule-actin crosslinking factor 1 [Source:HGNC Symbol;Acc:13664]	no
60	ENSG00000198561	CTNND1	SE	chr11:57582863:57582972:+@chr11:57583387:57583473:+@chr11:57583769:57586657:+	0.46	0.01	0.45	0.45	1.7e+244	yes	catenin (cadherin-associated protein), delta 1 [Source:HGNC Symbol;Acc:2515]	no
134	ENSG00000197461	PDGFA	SE	chr7:536895:538211:-@chr7:540068:540136:-@chr7:540753:540941:-	0.67	0.02	0.65	0.65	7.1e+219	yes	platelet-derived growth factor alpha polypeptide [Source:HGNC Symbol;Acc:8799]	no
44	ENSG00000117114	LPHN2	SE	chr1:82450943:82451039:+@chr1:82452585:82452713:+@chr1:82456075:82458422:+	0.68	0.04	0.64	0.64	4.5e+216	yes	latrophilin 2 [Source:HGNC Symbol;Acc:18582]	no
110	ENSG00000148700	ADD3	SE	chr10:111890121:111890244:+@chr10:111892063:111892158:+@chr10:111893084:111895452:+	0.9	0.1	0.8	0.8	2.4e+184	yes	adducin 3 (gamma) [Source:HGNC Symbol;Acc:245]	no
34	ENSG00000132694	ARHGEF11	SE	chr1:156907041:156907288:-@chr1:156908210:156908305:-@chr1:156909340:156909702:-	0.13	0.87	-0.74	0.74	2.1e+169		Rho guanine nucleotide exchange factor (GEF) 11 [Source:HGNC Symbol;Acc:14580]	no
55	ENSG00000198561	CTNND1	SE	chr11:57529234:57529518:+@chr11:57556509:57556627:+@chr11:57558857:57559145:+	0.17	0.92	-0.75	0.75	4.7e+140	yes	catenin (cadherin-associated protein), delta 1 [Source:HGNC Symbol;Acc:2515]	no
72	ENSG00000163681	SLMAP	SE	chr3:57908616:57908750:+@chr3:57911572:57911661:+@chr3:57913023:57916265:+	0.1	0.88	-0.78	0.78	9.1e+108		sarcolemma associated protein [Source:HGNC Symbol;Acc:16643]	no
14	ENSG00000010244	ZNF207	SE	chr17:30692349:30692506:+@chr17:30693684:30693776:+@chr17:30694791:30696473:+	0.82	0.3	0.52	0.52	9.4e+105		zinc finger protein 207 [Source:HGNC Symbol;Acc:12998]	no
160	ENSG00000183283	DAZAP2	SE	chr12:51634127:51634245:+@chr12:51634655:51634900:+@chr12:51636114:51637715:+	1	0.7	0.3	0.3	1.5e+79		DAZ associated protein 2 [Source:HGNC Symbol;Acc:2684]	no
11	ENSG00000108590	MED31	SE	chr17:6546478:6547979:-@chr17:6553302:6553398:-@chr17:6553676:6553753:-	0.37	0.95	-0.58	0.58	1.7e+78		mediator complex subunit 31 [Source:HGNC Symbol;Acc:24260]	no
68	ENSG00000156976	EIF4A2	SE	chr3:186504556:186505053:+@chr3:186505197:186505373:+@chr3:186505592:186507683:+	0.9	0.48	0.42	0.42	1.5e+78	yes	eukaryotic translation initiation factor 4A2 [Source:HGNC Symbol;Acc:3284]	NA
178	ENSG00000083857	FAT1	SE	chr4:187508937:187510374:-@chr4:187511522:187511557:-@chr4:187516843:187516980:-	0.08	0.46	-0.38	0.38	4.4e+73	yes	FAT tumor suppressor homolog 1 (Drosophila) [Source:HGNC Symbol;Acc:3595]	no
173	ENSG00000149658	YTHDF1	SE	chr20:61826781:61828086:-@chr20:61833639:61835159:-@chr20:61845216:61845295:-	0.99	0.62	0.37	0.37	1.2e+64		YTH domain family, member 1 [Source:HGNC Symbol;Acc:15867]	no
39	ENSG00000171603	CLSTN1	SE	chr1:9795943:9796100:-@chr1:9797556:9797612:-@chr1:9801152:9801318:-	0.09	0.74	-0.65	0.65	1.5e+60		calsyntenin 1 [Source:HGNC Symbol;Acc:17447]	no
167	ENSG00000181852	RNF41	SE	chr12:56603399:56604352:-@chr12:56606780:56606922:-@chr12:56607742:56607854:-	0.34	0.04	0.3	0.3	2.9e+55		ring finger protein 41 [Source:HGNC Symbol;Acc:18401]	no
35	ENSG00000117448	AKR1A1	SE	chr1:46016215:46016827:+@chr1:46018108:46018235:+@chr1:46027461:46027550:+	0.35	0.88	-0.53	0.53	2.4e+53		aldo-keto reductase family 1, member A1 (aldehyde reductase) [Source:HGNC Symbol;Acc:380]	no
165	ENSG00000204842	ATXN2	SE	chr12:111887518:111890644:-@chr12:111891481:111891649:-@chr12:111893833:111894060:-	0.96	0.51	0.45	0.45	2.63e+49		ataxin 2 [Source:HGNC Symbol;Acc:10555]	no
164	ENSG00000183283	DAZAP2	SE	chr12:51634127:51634245:+@chr12:51634751:51634900:+@chr12:51636114:51637715:+	0.97	0.56	0.41	0.41	2.07e+49		DAZ associated protein 2 [Source:HGNC Symbol;Acc:2684]	no
65	ENSG00000177697	CD151	SE	chr11:832843:833026:+@chr11:834458:834591:+@chr11:836063:836807:+	0.19	0.49	-0.3	0.3	7.32e+37	yes	CD151 molecule (Raph blood group) [Source:HGNC Symbol;Acc:1630]	no
86	ENSG00000137177	KIF13A	SE	chr6:17763924:17765177:-@chr6:17771345:17771449:-@chr6:17772139:17772290:-	0.66	0.09	0.57	0.57	3.5e+37		kinesin family member 13A [Source:HGNC Symbol;Acc:14566]	no
77	ENSG00000233391	LOC148189	SE	chr19:28284372:28284558:+@chr19:28288662:28289084:+@chr19:28296513:28298224:+	0.92	0.33	0.59	0.59	4.58e+36			no
216	ENSG00000133961	NUMB	SE	chr14:73741815:73744001:-@chr14:73745989:73746132:-@chr14:73749067:73749213:-	0.36	0.03	0.33	0.33	1.53e+34	yes	numb homolog (Drosophila) [Source:HGNC Symbol;Acc:8060]	no
73	ENSG00000114416	FXR1	SE	chr3:180687874:180688146:+@chr3:180693101:180693192:+@chr3:180693910:180695969:+	0.24	0.61	-0.37	0.37	9.19e+30		fragile X mental retardation, autosomal homolog 1 [Source:HGNC Symbol;Acc:4023]	NA
151	ENSG00000100266	PACSIN2	SE	chr22:43271942:43272339:-@chr22:43272894:43273016:-@chr22:43275054:43275175:-	0.67	0.97	-0.3	0.3	8.69e+28	yes	protein kinase C and casein kinase substrate in neurons 2 [Source:HGNC Symbol;Acc:8571]	no
200	ENSG00000090857	PDPR	SE	chr16:70182177:70182456:+@chr16:70187294:70187476:+@chr16:70190378:70196452:+	0.79	0.27	0.52	0.52	7.44e+28		pyruvate dehydrogenase phosphatase regulatory subunit [Source:HGNC Symbol;Acc:30264]	no
138	ENSG00000214022	REPIN1	SE	chr7:150066592:150066957:+@chr7:150067849:150067973:+@chr7:150068317:150071134:+	0.07	0.65	-0.58	0.58	3.96e+27		replication initiator 1 [Source:HGNC Symbol;Acc:17922]	yes
136	ENSG00000080802	CNOT4	SE	chr7:135046547:135047938:-@chr7:135048606:135048818:-@chr7:135078670:135079167:-	0.7	0.33	0.37	0.37	6.78e+26		CCR4-NOT transcription complex, subunit 4 [Source:HGNC Symbol;Acc:7880]	no
88	ENSG00000114956	DGUOK	SE	chr2:74153953:74154179:+@chr2:74166037:74166149:+@chr2:74173846:74175845:+	0.67	0.28	0.39	0.39	1.68e+25		deoxyguanosine kinase [Source:HGNC Symbol;Acc:2858]	no
100	ENSG00000115307	AUP1	SE	chr2:74755544:74755616:-@chr2:74755874:74756062:-@chr2:74756259:74756626:-	0.48	0.92	-0.44	0.44	4.8e+24		ancient ubiquitous protein 1 [Source:HGNC Symbol;Acc:891]	no
196	ENSG00000185596	WASH3P	SE	chr15:102506255:102506426:+@chr15:102512026:102512252:+@chr15:102512786:102512897:+	0.39	0.02	0.37	0.37	1.21e+24		WAS protein family homolog 1 [Source:HGNC Symbol;Acc:24361]	no
152	ENSG00000254709	IGLL5	SE	chr22:23229960:23230439:+@chr22:23235880:23235998:+@chr22:23237555:23238290:+	0.27	0.96	-0.69	0.69	1.68e+21		immunoglobulin lambda-like polypeptide 5 [Source:HGNC Symbol;Acc:38476]	NA
157	ENSG00000111450	STX2	SE	chr12:131274145:131276522:-@chr12:131280540:131280665:-@chr12:131283070:131283180:-	0.8	0.27	0.53	0.53	5.11e+20		syntaxin 2 [Source:HGNC Symbol;Acc:3403]	no
17	ENSG00000102710	FAM48A	SE	chr13:37583449:37583946:-@chr13:37584689:37584792:-@chr13:37586329:37588072:-	0.79	0.16	0.63	0.63	1.4e+19		family with sequence similarity 48, member A [Source:HGNC Symbol;Acc:20596]	no
168	ENSG00000111237	VPS29	SE	chr12:110933817:110934807:-@chr12:110936625:110936664:-@chr12:110939854:110939931:-	0.14	0.68	-0.54	0.54	6.97e+18		vacuolar protein sorting 29 homolog (S. cerevisiae) [Source:HGNC Symbol;Acc:14340]	NA
64	ENSG00000109920	FNBP4	SE	chr11:47746020:47746330:-@chr11:47747289:47747388:-@chr11:47752926:47753771:-	0.77	0.24	0.53	0.53	5.61e+16	yes	formin binding protein 4 [Source:HGNC Symbol;Acc:19752]	no
189	ENSG00000182240	BACE2	SE	chr21:42617889:42617990:+@chr21:42629085:42629253:+@chr21:42647298:42648524:+	0.52	0.9	-0.38	0.38	4.5e+16		beta-site APP-cleaving enzyme 2 [Source:HGNC Symbol;Acc:934]	yes
52	ENSG00000116786	PLEKHM2	SE	chr1:16046229:16046415:+@chr1:16047824:16047883:+@chr1:16051812:16052255:+	0.39	0.84	-0.45	0.45	2.27e+16		pleckstrin homology domain containing, family M (with RUN domain) member 2 [Source:HGNC Symbol;Acc:29131]	no
9	ENSG00000108395	TRIM37	SE	chr17:57092971:57093160:-@chr17:57094657:57094785:-@chr17:57105776:57106084:-	0.41	0.91	-0.5	0.5	5.58e+15	yes	tripartite motif containing 37 [Source:HGNC Symbol;Acc:7523]	no
95	ENSG00000128699	ORMDL1	SE	chr2:190647148:190647328:-@chr2:190647740:190648128:-@chr2:190648995:190649097:-	0.2	0.81	-0.61	0.61	2.03e+15		ORM1-like 1 (S. cerevisiae) [Source:HGNC Symbol;Acc:16036]	no
98	ENSG00000243147	MRPL33	SE	chr2:27994425:27994666:+@chr2:27995541:27995559:+@chr2:28002300:28002619:+	0.99	0.28	0.71	0.71	325000000000000		mitochondrial ribosomal protein L33 [Source:HGNC Symbol;Acc:14487]	no
125	ENSG00000005486	RHBDD2	SE	chr7:75510683:75510804:+@chr7:75513052:75513166:+@chr7:75517310:75518245:+	0.97	0.44	0.53	0.53	154000000000000		rhomboid domain containing 2 [Source:HGNC Symbol;Acc:23082]	no
142	ENSG00000106853	PTGR1	SE	chr9:114324854:114325511:-@chr9:114326437:114326542:-@chr9:114332371:114332489:-	0.69	0.19	0.5	0.5	151000000000000		prostaglandin reductase 1 [Source:HGNC Symbol;Acc:18429]	no
176	ENSG00000088367	EPB41L1	SE	chr20:34785781:34785963:+@chr20:34793771:34795702:+@chr20:34797410:34797820:+	0.33	0.02	0.31	0.31	85200000000000		erythrocyte membrane protein band 4.1-like 1 [Source:HGNC Symbol;Acc:3378]	no
36	ENSG00000143774	GUK1	SE	chr1:228327929:228328064:+@chr1:228328825:228328989:+@chr1:228333212:228333768:+	0.16	0.82	-0.66	0.66	37200000000000		guanylate kinase 1 [Source:HGNC Symbol;Acc:4693]	no
130	ENSG00000225648	SBDSP1	SE	chr7:72299952:72300362:+@chr7:72301272:72301401:+@chr7:72302182:72302378:+	0.2	0.76	-0.56	0.56	16200000000000		Shwachman-Bodian-Diamond syndrome pseudogene 1 [Source:HGNC Symbol;Acc:21646]	no
121	ENSG00000183444	MGC72080	SE	chr7:97595718:97596289:-@chr7:97596398:97596563:-@chr7:97599082:97599782:-	0.07	0.66	-0.59	0.59	1670000000000			no
92	ENSG00000048991	R3HDM1	SE	chr2:136396466:136396692:+@chr2:136399106:136399360:+@chr2:136402949:136403097:+	0.7	0.15	0.55	0.55	1350000000000		R3H domain containing 1 [Source:HGNC Symbol;Acc:9757]	no
126	ENSG00000075624	ACTB	SE	chr7:5567912:5569031:-@chr7:5569166:5569364:-@chr7:5570155:5570259:-	0.78	0.33	0.45	0.45	1000000000000	yes	actin, beta [Source:HGNC Symbol;Acc:132]	yes
194	ENSG00000137818	RPLP1	SE	chr15:69745123:69745359:+@chr15:69745989:69746060:+@chr15:69747509:69747626:+	0.33	0.93	-0.6	0.6	1000000000000		ribosomal protein, large, P1 [Source:HGNC Symbol;Acc:10372]	no
214	ENSG00000100503	NIN	SE	chr14:51221460:51221585:-@chr14:51223210:51225348:-@chr14:51226575:51227077:-	0.1	0.89	-0.79	0.79	1000000000000	yes	ninein (GSK3B interacting protein) [Source:HGNC Symbol;Acc:14906]	no
83	ENSG00000214046	C19orf42	SE	chr19:16754954:16758072:-@chr19:16763416:16763772:-@chr19:16764846:16764936:-	0.42	0.07	0.35	0.35	700974000000		chromosome 19 open reading frame 42 [Source:HGNC Symbol;Acc:28419]	no
85	ENSG00000120256	LRP11	SE	chr6:150139894:150141839:-@chr6:150147400:150147495:-@chr6:150157221:150157433:-	0.94	0.58	0.36	0.36	512808000000		low density lipoprotein receptor-related protein 11 [Source:HGNC Symbol;Acc:16936]	no
144	ENSG00000136840	ST6GALNAC4	SE	chr9:130670165:130670860:-@chr9:130672230:130672807:-@chr9:130674547:130674959:-	0.26	0.75	-0.49	0.49	394368000000		ST6 (alpha-N-acetyl-neuraminyl-2,3-beta-galactosyl-1,3)-N-acetylgalactosaminide alpha-2,6-sialyltransferase 4 [Source:HGNC Symbol;Acc:17846]	no
51	ENSG00000185090	MANEAL	SE	chr1:38261160:38261518:+@chr1:38262416:38262492:+@chr1:38265239:38271075:+	0.94	0.43	0.51	0.51	76910669027		mannosidase, endo-alpha-like [Source:HGNC Symbol;Acc:26452]	yes
19	ENSG00000253710	ALG11	SE	chr13:52586524:52586598:+@chr13:52598142:52599073:+@chr13:52602455:52608191:+	0.89	0.46	0.43	0.43	22374234751		asparagine-linked glycosylation 11, alpha-1,2-mannosyltransferase homolog (yeast) [Source:HGNC Symbol;Acc:32456]	no
20	ENSG00000136114	THSD1	SE	chr13:52951302:52952924:-@chr13:52960163:52960321:-@chr13:52971367:52972369:-	0.33	0.91	-0.58	0.58	6597640113	yes	thrombospondin, type I, domain containing 1 [Source:HGNC Symbol;Acc:17754]	no
191	ENSG00000140365	COMMD4	SE	chr15:75631326:75631685:+@chr15:75632043:75632219:+@chr15:75632306:75632618:+	0.5	0.92	-0.42	0.42	6479092762		COMM domain containing 4 [Source:HGNC Symbol;Acc:26027]	no
82	ENSG00000108107	RPL28	SE	chr19:55897938:55899416:+@chr19:55899611:55899852:+@chr19:55902922:55903460:+	0.55	0.87	-0.32	0.32	1478309990		ribosomal protein L28 [Source:HGNC Symbol;Acc:10330]	no
217	ENSG00000157306	THTPA	SE	chr14:24025198:24025552:+@chr14:24025952:24026513:+@chr14:24027904:24030170:+	0.52	0.86	-0.34	0.34	1363928286		thiamine triphosphatase [Source:HGNC Symbol;Acc:18987]	no
207	ENSG00000080823	RAGE	SE	chr14:102690837:102691131:-@chr14:102691432:102692745:-@chr14:102698872:102700126:-	0.94	0.5	0.44	0.44	1142956804		renal tumor antigen [Source:HGNC Symbol;Acc:9833]	no
102	ENSG00000188153	COL4A5	SE	chrX:107938037:107938151:+@chrX:107938497:107938669:+@chrX:107939527:107940780:+	0.96	0.58	0.38	0.38	9.12085e+08		collagen, type IV, alpha 5 [Source:HGNC Symbol;Acc:2207]	no
198	ENSG00000131148	COX4NB	SE	chr16:85812230:85813473:-@chr16:85813985:85814075:-@chr16:85814817:85815366:-	0.93	0.53	0.4	0.4	4.70029e+08		COX4 neighbor [Source:HGNC Symbol;Acc:7864]	no
148	ENSG00000228315	GUSBP11	SE	chr22:23980674:23981129:-@chr22:23982495:23982610:-@chr22:24002052:24002187:-	0.71	0.15	0.56	0.56	4.43131e+08		glucuronidase, beta/immunoglobulin lambda-like polypeptide 1 pseudogene (LOC91316), non-coding RNA [Source:RefSeq DNA;Acc:NR_024448]	null
104	ENSG00000126767	ELK1	SE	chrX:47498294:47500874:-@chrX:47509320:47509425:-@chrX:47509822:47510020:-	0.75	0.38	0.37	0.37	3.03415e+08	yes	ELK1, member of ETS oncogene family [Source:HGNC Symbol;Acc:3321]	no
179	ENSG00000120519	SLC10A7	SE	chr4:147175131:147177672:-@chr4:147177978:147178088:-@chr4:147179844:147179989:-	0.77	0.31	0.46	0.46	2.98487e+08		solute carrier family 10 (sodium/bile acid cotransporter family), member 7 [Source:HGNC Symbol;Acc:23088]	no
90	ENSG00000234171	AK023018	SE	chr2:3605976:3606588:+@chr2:3606994:3607319:+@chr2:3608907:3610487:+	0.36	0.79	-0.43	0.43	1.19093e+08			NA
229	ENSG00000067113	PPAP2A	SE	chr5:54763697:54763977:-@chr5:54771130:54771278:-@chr5:54830400:54830914:-	0.97	0.62	0.35	0.35	116720295		phosphatidic acid phosphatase type 2A [Source:HGNC Symbol;Acc:9228]	no
193	ENSG00000104142	VPS18	SE	chr15:41191105:41191196:+@chr15:41191342:41193212:+@chr15:41194814:41196173:+	0.81	0.45	0.36	0.36	1.15047e+08		vacuolar protein sorting 18 homolog (S. cerevisiae) [Source:HGNC Symbol;Acc:15972]	no
149	ENSG00000254709	IGLL5	SE	chr22:23229960:23230439:+@chr22:23235877:23235998:+@chr22:23237555:23238290:+	0.5	0.95	-0.45	0.45	8.04008e+07		immunoglobulin lambda-like polypeptide 5 [Source:HGNC Symbol;Acc:38476]	NA
75	ENSG00000126246	TMEM149	SE	chr19:36229701:36230527:-@chr19:36230611:36230987:-@chr19:36231281:36231497:-	0.54	0.94	-0.4	0.4	4.12013e+07		IGF-like family receptor 1 [Source:HGNC Symbol;Acc:23620]	no
56	ENSG00000026508	CD44	SE	chr11:35211209:35211612:+@chr11:35231512:35231601:+@chr11:35232793:35233725:+	0.96	0.59	0.37	0.37	3.33126e+07	yes	CD44 molecule (Indian blood group) [Source:HGNC Symbol;Acc:1681]	no
223	ENSG00000112983	BRD8	SE	chr5:137498819:137499033:-@chr5:137499776:137499822:-@chr5:137500009:137500102:-	0.91	0.58	0.33	0.33	3.3151e+07		bromodomain containing 8 [Source:HGNC Symbol;Acc:19874]	no
89	ENSG00000234171	AK023018	SE	chr2:3605976:3606588:+@chr2:3607038:3607319:+@chr2:3608907:3610487:+	0.35	0.76	-0.41	0.41	2.00603e+07			NA
96	ENSG00000168918	INPP5D	SE	chr2:234106741:234107022:+@chr2:234112772:234113363:+@chr2:234115352:234116867:+	0.79	0.37	0.42	0.42	7.46848e+06		inositol polyphosphate-5-phosphatase, 145kDa [Source:HGNC Symbol;Acc:6079]	yes
27	ENSG00000251503	APITD1-CORT	SE	chr1:10490786:10491458:+@chr1:10493899:10494022:+@chr1:10494714:10494747:+	0.32	0.74	-0.42	0.42	3.18271e+06		APITD1-CORT readthrough [Source:HGNC Symbol;Acc:38843]	no
69	ENSG00000154813	DPH3	SE	chr3:16298568:16302336:-@chr3:16305662:16305736:-@chr3:16306276:16306603:-	0.84	0.54	0.3	0.3	2.74928e+06		DPH3, KTI11 homolog (S. cerevisiae) [Source:HGNC Symbol;Acc:27717]	no
205	ENSG00000141013	GAS8	SE	chr16:90099126:90099332:+@chr16:90102041:90102095:+@chr16:90102789:90103807:+	0.37	0.74	-0.37	0.37	2.19709e+06	yes	growth arrest-specific 8 [Source:HGNC Symbol;Acc:4166]	no
159	ENSG00000089053	ANAPC5	SE	chr12:121764899:121766300:-@chr12:121768386:121768475:-@chr12:121773336:121773526:-	0.93	0.6	0.33	0.33	1.86015e+06		anaphase promoting complex subunit 5 [Source:HGNC Symbol;Acc:15713]	no
48	ENSG00000116209	TMEM59	SE	chr1:54509046:54509198:-@chr1:54511365:54511459:-@chr1:54518673:54519139:-	0.12	0.46	-0.34	0.34	1.82597e+06		transmembrane protein 59 [Source:HGNC Symbol;Acc:1239]	no
93	ENSG00000115875	SRSF7	SE	chr2:38975721:38975795:-@chr2:38976040:38976488:-@chr2:38976671:38976847:-	0.79	0.45	0.34	0.34	1.7519e+06		serine/arginine-rich splicing factor 7 [Source:HGNC Symbol;Acc:10789]	no
15	ENSG00000161955	TNFSF13	SE	chr17:7461492:7462614:+@chr17:7462941:7463019:+@chr17:7463163:7463210:+	0.59	0.97	-0.38	0.38	1.61414e+06		tumor necrosis factor (ligand) superfamily, member 13 [Source:HGNC Symbol;Acc:11928]	no
128	ENSG00000106077	ABHD11	SE	chr7:73150424:73151021:-@chr7:73151259:73151440:-@chr7:73151892:73152128:-	0.81	0.33	0.48	0.48	1.30391e+06		abhydrolase domain containing 11 [Source:HGNC Symbol;Acc:16407]	no
147	ENSG00000041982	TNC	SE	chr9:117804498:117804620:-@chr9:117808689:117808961:-@chr9:117835882:117836145:-	0.43	0.85	-0.42	0.42	628027	yes	tenascin C [Source:HGNC Symbol;Acc:5318]	no
174	ENSG00000101084	C20orf24	SE	chr20:35236118:35236221:+@chr20:35238004:35238161:+@chr20:35240413:35240967:+	0.57	0.18	0.39	0.39	615814		chromosome 20 open reading frame 24 [Source:HGNC Symbol;Acc:15870]	no
129	ENSG00000086289	EPDR1	SE	chr7:37960163:37960810:+@chr7:37988442:37988650:+@chr7:37989802:37991548:+	0.52	0.93	-0.41	0.41	592284		ependymin related protein 1 (zebrafish) [Source:HGNC Symbol;Acc:17572]	NA
66	ENSG00000082701	GSK3B	SE	chr3:119540164:119545702:-@chr3:119562102:119562200:-@chr3:119582266:119582452:-	0.95	0.42	0.53	0.53	530317	yes	glycogen synthase kinase 3 beta [Source:HGNC Symbol;Acc:4617]	no
199	ENSG00000131148	COX4NB	SE	chr16:85812230:85813473:-@chr16:85813981:85814079:-@chr16:85814817:85815366:-	0.83	0.43	0.4	0.4	78254		COX4 neighbor [Source:HGNC Symbol;Acc:7864]	no
188	ENSG00000091879	ANGPT2	SE	chr8:6385076:6385197:-@chr8:6389853:6390008:-@chr8:6420168:6421055:-	0.96	0.63	0.33	0.33	49568.8		angiopoietin 2 [Source:HGNC Symbol;Acc:485]	no
23	ENSG00000162735	PEX19	SE	chr1:160252734:160252899:-@chr1:160253320:160253429:-@chr1:160254845:160254941:-	0.36	0.73	-0.37	0.37	42724.8		peroxisomal biogenesis factor 19 [Source:HGNC Symbol;Acc:9713]	no
106	ENSG00000101940	WDR13	SE	chrX:48455881:48456425:+@chrX:48457105:48457345:+@chrX:48457741:48457850:+	0.36	0.86	-0.5	0.5	37265.5		WD repeat domain 13 [Source:HGNC Symbol;Acc:14352]	no
177	ENSG00000244687	UBE2V1	SE	chr20:48697653:48699451:-@chr20:48700666:48700791:-@chr20:48713209:48713357:-	0.64	0.97	-0.33	0.33	34570.4	yes	ubiquitin-conjugating enzyme E2 variant 1 [Source:HGNC Symbol;Acc:12494]	no
221	ENSG00000164294	GPX8	SE	chr5:54455946:54456224:+@chr5:54456832:54457083:+@chr5:54459883:54463898:+	0.47	0.89	-0.42	0.42	19001.7		glutathione peroxidase 8 (putative) [Source:HGNC Symbol;Acc:33100]	no
49	ENSG00000143373	ZNF687	SE	chr1:151254290:151254871:+@chr1:151257682:151258550:+@chr1:151258751:151260882:+	0.46	0.11	0.35	0.35	16175.8		zinc finger protein 687 [Source:HGNC Symbol;Acc:29277]	no
41	ENSG00000132485	ZRANB2	SE	chr1:71528969:71530820:-@chr1:71531361:71531431:-@chr1:71532459:71533234:-	0.15	0.62	-0.47	0.47	15985.1		zinc finger, RAN-binding domain containing 2 [Source:HGNC Symbol;Acc:13058]	no
150	ENSG00000100416	TRMU	SE	chr22:46733676:46733841:+@chr22:46739159:46739265:+@chr22:46742319:46742441:+	0.89	0.53	0.36	0.36	11229.2		tRNA 5-methylaminomethyl-2-thiouridylate methyltransferase [Source:HGNC Symbol;Acc:25481]	no
12	ENSG00000168256	NKIRAS2	SE	chr17:40174417:40174490:+@chr17:40174588:40174658:+@chr17:40175672:40177663:+	0.94	0.44	0.5	0.5	10113.8		NFKB inhibitor interacting Ras-like 2 [Source:HGNC Symbol;Acc:17898]	no
155	ENSG00000196236	XPNPEP3	SE	chr22:41253088:41253249:+@chr22:41256682:41256797:+@chr22:41257622:41258784:+	0.14	0.68	-0.54	0.54	9340.62		X-prolyl aminopeptidase (aminopeptidase P) 3, putative [Source:HGNC Symbol;Acc:28052]	no
28	ENSG00000143612	C1orf43	SE	chr1:154186369:154186422:-@chr1:154186933:154187050:-@chr1:154192818:154193274:-	0.62	0.92	-0.3	0.3	6594.84		chromosome 1 open reading frame 43 [Source:HGNC Symbol;Acc:29876]	no
54	ENSG00000110768	GTF2H1	SE	chr11:18343812:18344287:+@chr11:18347494:18347700:+@chr11:18354607:18355156:+	0.04	0.38	-0.34	0.34	4910.91	yes	general transcription factor IIH, polypeptide 1, 62kDa [Source:HGNC Symbol;Acc:4655]	no
112	ENSG00000089876	DHX32	SE	chr10:127569112:127569640:-@chr10:127573934:127574245:-@chr10:127584787:127585053:-	0.88	0.46	0.42	0.42	4478.77		DEAH (Asp-Glu-Ala-His) box polypeptide 32 [Source:HGNC Symbol;Acc:16717]	no
156	ENSG00000166888	STAT6	SE	chr12:57501946:57502082:-@chr12:57503724:57503893:-@chr12:57504912:57505216:-	0.03	0.38	-0.35	0.35	4041.72		signal transducer and activator of transcription 6, interleukin-4 induced [Source:HGNC Symbol;Acc:11368]	no
232	ENSG00000145730	PAM	SE	chr5:102355494:102355547:+@chr5:102363889:102363942:+@chr5:102364591:102366809:+	0.41	0.95	-0.54	0.54	3770.29		peptidylglycine alpha-amidating monooxygenase [Source:HGNC Symbol;Acc:8596]	yes
175	ENSG00000101040	ZMYND8	SE	chr20:45837859:45839542:-@chr20:45841287:45841370:-@chr20:45849965:45850125:-	0.9	0.5	0.4	0.4	3192.38	yes	zinc finger, MYND-type containing 8 [Source:HGNC Symbol;Acc:9397]	no
81	ENSG00000099622	CIRBP	SE	chr19:1271980:1272050:+@chr19:1273493:1273714:+@chr19:1274306:1275032:+	0.49	0.88	-0.39	0.39	2442.65	yes	cold inducible RNA binding protein [Source:HGNC Symbol;Acc:1982]	no
124	ENSG00000146828	SLC12A9	SE	chr7:100453328:100456564:+@chr7:100456672:100456783:+@chr7:100457507:100457664:+	0.92	0.61	0.31	0.31	2435.3		solute carrier family 12 (potassium/chloride transporters), member 9 [Source:HGNC Symbol;Acc:17435]	yes
53	ENSG00000132485	ZRANB2	SE	chr1:71528969:71530820:-@chr1:71531361:71531435:-@chr1:71532459:71533234:-	0.23	0.65	-0.42	0.42	1586.61		zinc finger, RAN-binding domain containing 2 [Source:HGNC Symbol;Acc:13058]	no
141	ENSG00000177150	C18orf19	SE	chr18:13663341:13666712:-@chr18:13681604:13682104:-@chr18:13726328:13726661:-	0.6	0.94	-0.34	0.34	1452.06		chromosome 18 open reading frame 19 [Source:HGNC Symbol;Acc:28346]	no
234	ENSG00000117114	LPHN2	MXE	chr1:82450943:82451039:+@chr1:82452585:82452585:+@chr1:82452944:82452944:+@chr1:82456075:82458422:+	0.89	0.15	0.74	0.74	1.1e+192	yes	latrophilin 2 [Source:HGNC Symbol;Acc:18582]	no
239	ENSG00000168894	RNF181	MXE	chr2:85823642:85823772:+@chr2:85823945:85823945:+@chr2:85824076:85824076:+@chr2:85824568:85826170:+	0.08	0.64	-0.56	0.56	9.03e+17		ring finger protein 181 [Source:HGNC Symbol;Acc:28037]	no
237	ENSG00000149273	RPS3	MXE	chr11:75111738:75111821:+@chr11:75112684:75112684:+@chr11:75115193:75115193:+@chr11:75115716:75116736:+	0.1	0.44	-0.34	0.34	62000000000000		ribosomal protein S3 [Source:HGNC Symbol;Acc:10420]	no
238	ENSG00000114867	EIF4G1	MXE	chr3:184032963:184033333:+@chr3:184033551:184033551:+@chr3:184035109:184035109:+@chr3:184035505:184035604:+	0.43	0.83	-0.4	0.4	109323000000	yes	eukaryotic translation initiation factor 4 gamma, 1 [Source:HGNC Symbol;Acc:3296]	NA
235	ENSG00000116212	LRRC42	MXE	chr1:54411723:54412222:+@chr1:54413461:54413461:+@chr1:54413535:54413535:+@chr1:54417659:54418145:+	0.88	0.43	0.45	0.45	1.20512e+07		leucine rich repeat containing 42 [Source:HGNC Symbol;Acc:28792]	no
233	ENSG00000171302	CANT1	MXE	chr17:77005746:77005877:-@chr17:77001454:77001454:-@chr17:76994230:76994230:-@chr17:76993074:76994045:-	0.87	0.42	0.45	0.45	787018	yes	calcium activated nucleotidase 1 [Source:HGNC Symbol;Acc:19721]	no
246	ENSG00000214548	MEG3	MXE	chr14:101295371:101297871:+@chr14:101298849:101298849:+@chr14:101302073:101302073:+@chr14:101302504:101302637:+	0.7	0.28	0.42	0.42	19333.6	yes	maternally expressed 3 (non-protein coding) [Source:HGNC Symbol;Acc:14575]	yes
245	ENSG00000233988	ADAM6	MXE	chr14:106790999:106791309:-@chr14:106331617:106331617:-@chr14:106330797:106330797:-@chr14:106237449:106237742:-	0.62	0.06	0.56	0.56	1683.24		ADAM metallopeptidase domain 6 (pseudogene) [Source:HGNC Symbol;Acc:213]	no
278	ENSG00000112514	CUTA	A3SS	chr6:33385736:33386065:-@chr6:33385472|33385593:33385258:-	0.16	0.63	-0.47	0.47	7.3e+154		cutA divalent cation tolerance homolog (E. coli) [Source:HGNC Symbol;Acc:21101]	yes
250	ENSG00000206199	ANKUB1	A3SS	chr3:149686145:149686926:-@chr3:149684051|149684373:149682706:-	0.9	0.42	0.48	0.48	2.9e+117		ankyrin repeat and ubiquitin domain containing 1 [Source:HGNC Symbol;Acc:29642]	no
276	ENSG00000123358	NR4A1	A3SS	chr12:52450270:52450429:+@chr12:52450674|52450841:52451043:+	0.15	0.76	-0.61	0.61	1.1e+79		nuclear receptor subfamily 4, group A, member 1 [Source:HGNC Symbol;Acc:7980]	no
273	ENSG00000128699	ORMDL1	A3SS	chr2:190648995:190649097:-@chr2:190647328|190647849:190647148:-	0.36	0.91	-0.55	0.55	9.4e+59		ORM1-like 1 (S. cerevisiae) [Source:HGNC Symbol;Acc:16036]	no
279	ENSG00000108639	SYNGR2	A3SS	chr17:76166898:76167135:+@chr17:76167591|76167820:76168801:+	0.67	0.31	0.36	0.36	2.8e+56		synaptogyrin 2 [Source:HGNC Symbol;Acc:11499]	no
266	ENSG00000162889	MAPKAPK2	A3SS	chr1:206905184:206905264:+@chr1:206905383|206905920:206906208:+	0.11	0.42	-0.31	0.31	3.3e+50	yes	mitogen-activated protein kinase-activated protein kinase 2 [Source:HGNC Symbol;Acc:6887]	no
285	ENSG00000093183	SEC22C	A3SS	chr3:42597422:42597487:-@chr3:42590149|42594940:42589459:-	0.55	0.25	0.3	0.3	1.3e+50		SEC22 vesicle trafficking protein homolog C (S. cerevisiae) [Source:HGNC Symbol;Acc:16828]	no
287	ENSG00000075624	ACTB	A3SS	chr7:5570155:5570259:-@chr7:5569031|5569294:5568792:-	0.81	0.47	0.34	0.34	1.06e+27	yes	actin, beta [Source:HGNC Symbol;Acc:132]	yes
254	ENSG00000198556	ZNF789	A3SS	chr7:99073863:99074103:+@chr7:99075897|99077284:99079951:+	0.58	0.19	0.39	0.39	4230000000000		zinc finger protein 789 [Source:HGNC Symbol;Acc:27801]	no
281	ENSG00000106628	POLD2	A3SS	chr7:44163110:44163174:-@chr7:44161708|44161881:44161433:-	0.19	0.5	-0.31	0.31	68052987634		polymerase (DNA directed), delta 2, regulatory subunit 50kDa [Source:HGNC Symbol;Acc:9176]	yes
275	ENSG00000127837	AAMP	A3SS	chr2:219134689:219134979:-@chr2:219134257|219134260:219134105:-	0.12	0.42	-0.3	0.3	2236564378		angio-associated, migratory cell protein [Source:HGNC Symbol;Acc:18]	yes
288	ENSG00000066136	NFYC	A3SS	chr1:41233895:41235087:+@chr1:41235995|41236384:41237273:+	0.94	0.55	0.39	0.39	1019477758		nuclear transcription factor Y, gamma [Source:HGNC Symbol;Acc:7806]	no
265	ENSG00000164402	SEPT8	A3SS	chr5:132099916:132100111:-@chr5:132099578|132099584:132099398:-	0.52	0.89	-0.37	0.37	3.10666e+08		septin 8 [Source:HGNC Symbol;Acc:16511]	no
258	ENSG00000182646	FAM156A	A3SS	chrX:52926414:52927752:+@chrX:52928085|52928494:52928567:+	0.71	0.38	0.33	0.33	4.18577e+07		family with sequence similarity 156, member A [Source:HGNC Symbol;Acc:30114]	no
267	ENSG00000160584	SIK3	A3SS	chr11:116729981:116730320:-@chr11:116729235|116729415:116728526:-	0.84	0.48	0.36	0.36	1.49373e+07	yes	SIK family kinase 3 [Source:HGNC Symbol;Acc:29165]	no
253	ENSG00000202150	U6	A3SS	chr20:33622926:33623111:-@chr20:33609135|33609159:33608993:-	0.95	0.56	0.39	0.39	1.10012e+07		U6 spliceosomal RNA [Source:RFAM;Acc:RF00026]	no
247	ENSG00000244257	PKD1P1	A3SS	chr16:16427504:16427741:+@chr16:16429718|16429909:16429994:+	0.93	0.49	0.44	0.44	426856		polycystic kidney disease 1 (autosomal dominant) pseudogene 1 [Source:HGNC Symbol;Acc:30065]	no
292	ENSG00000006114	SYNRG	A3SS	chr17:35913217:35914161:-@chr17:35902532|35902667:35902074:-	0.94	0.49	0.45	0.45	423687		synergin, gamma [Source:HGNC Symbol;Acc:557]	no
251	ENSG00000205352	PRR13	A3SS	chr12:53836479:53836517:+@chr12:53837175|53837271:53837557:+	0.78	0.46	0.32	0.32	124762		proline rich 13 [Source:HGNC Symbol;Acc:24528]	no
255	ENSG00000196290	NIF3L1	A3SS	chr2:201754050:201754114:+@chr2:201756459|201756641:201757102:+	0.65	0.24	0.41	0.41	45776.2		NIF3 NGG1 interacting factor 3-like 1 (S. pombe) [Source:HGNC Symbol;Acc:13390]	no
291	ENSG00000011275	RNF216	A3SS	chr7:5780604:5781446:-@chr7:5778983|5779256:5778907:-	0.58	0.1	0.48	0.48	15089.2	yes	ring finger protein 216 [Source:HGNC Symbol;Acc:21698]	no
264	ENSG00000166578	IQCD	A3SS	chr12:113658802:113658899:-@chr12:113646064|113646314:113645243:-	0.48	0.11	0.37	0.37	3552.48		IQ motif containing D [Source:HGNC Symbol;Acc:25168]	no
259	ENSG00000182196	ARL6IP4	A3SS	chr12:123465268:123465813:+@chr12:123466118|123466142:123466426:+	0.4	0.1	0.3	0.3	1947.62		ADP-ribosylation-like factor 6 interacting protein 4 [Source:HGNC Symbol;Acc:18076]	no
261	ENSG00000168591	TMUB2	A3SS	chr17:42265275:42265377:+@chr17:42266303|42266390:42266667:+	0.54	0.9	-0.36	0.36	1136.44		transmembrane and ubiquitin-like domain containing 2 [Source:HGNC Symbol;Acc:28459]	no
283	ENSG00000100902	PSMA6	A3SS	chr14:35779946:35780101:+@chr14:35782069|35782087:35782265:+	0.25	0.6	-0.35	0.35	1047.71		proteasome (prosome, macropain) subunit, alpha type, 6 [Source:HGNC Symbol;Acc:9535]	no
298	ENSG00000198960	ARMCX6	A5SS	chrX:100871756:100871662|100871435:-@chrX:100870106:100870750:-	0.61	0.09	0.52	0.52	3.3e+113		armadillo repeat containing, X-linked 6 [Source:HGNC Symbol;Acc:26094]	no
312	ENSG00000160271	RALGDS	A5SS	chr9:135977149:135976907|135975883:-@chr9:135973248:135975769:-	0.33	0.74	-0.41	0.41	7.5e+104	yes	ral guanine nucleotide dissociation stimulator [Source:HGNC Symbol;Acc:9842]	no
310	ENSG00000163728	TTC14	A5SS	chr3:180325436:180326059|180325553:+@chr3:180326489:180327791:+	0.3	0.92	-0.62	0.62	3.7e+53		tetratricopeptide repeat domain 14 [Source:HGNC Symbol;Acc:24697]	NA
307	ENSG00000167996	FTH1	A5SS	chr11:61732584:61732459|61732455:-@chr11:61731627:61732363:-	0.87	0.45	0.42	0.42	3.77e+41		ferritin, heavy polypeptide 1 [Source:HGNC Symbol;Acc:3976]	no
299	ENSG00000198856	OSTC	A5SS	chr4:109578606:109578843|109578803:+@chr4:109588403:109588980:+	0.14	0.46	-0.32	0.32	1.03e+27		oligosaccharyltransferase complex subunit [Source:HGNC Symbol;Acc:24448]	no
318	ENSG00000144028	SNRNP200	A5SS	chr2:96952222:96952049|96952045:-@chr2:96949551:96951078:-	0.1	0.61	-0.51	0.51	1.89e+19		small nuclear ribonucleoprotein 200kDa (U5) [Source:HGNC Symbol;Acc:30859]	no
302	ENSG00000196419	XRCC6	A5SS	chr22:42033612:42033797|42033795:+@chr22:42042900:42043086:+	0.41	0.07	0.34	0.34	1.54e+19	yes	X-ray repair complementing defective repair in Chinese hamster cells 6 [Source:HGNC Symbol;Acc:4055]	no
343	ENSG00000087086	FTL	A5SS	chr19:49469027:49469180|49469173:+@chr19:49469538:49470135:+	0.36	0.04	0.32	0.32	5.16e+17		ferritin, light polypeptide [Source:HGNC Symbol;Acc:3999]	no
329	ENSG00000122783	C7orf49	A5SS	chr7:134853812:134853538|134853497:-@chr7:134852484:134852559:-	0.36	0.9	-0.54	0.54	33600000000000		chromosome 7 open reading frame 49 [Source:HGNC Symbol;Acc:22432]	no
334	ENSG00000107929	LARP4B	A5SS	chr10:860790:860682|860577:-@chr10:855431:859153:-	0.54	0.09	0.45	0.45	408859000000		La ribonucleoprotein domain family, member 4B [Source:HGNC Symbol;Acc:28987]	no
326	ENSG00000125124	BBS2	A5SS	chr16:56519650:56519502|56519498:-@chr16:56517939:56518779:-	0.03	0.44	-0.41	0.41	2393965457		Bardet-Biedl syndrome 2 [Source:HGNC Symbol;Acc:967]	no
301	ENSG00000196498	NCOR2	A5SS	chr12:124812179:124812093|124811955:-@chr12:124809845:124810916:-	0.94	0.39	0.55	0.55	1450689148	yes	nuclear receptor corepressor 2 [Source:HGNC Symbol;Acc:7673]	yes
314	ENSG00000156345	CDK20	A5SS	chr9:90588950:90588841|90588837:-@chr9:90581361:90586250:-	0.91	0.36	0.55	0.55	1401522874	yes	cyclin-dependent kinase 20 [Source:HGNC Symbol;Acc:21420]	yes
332	ENSG00000115170	ACVR1	A5SS	chr2:158617589:158617392|158617388:-@chr2:158594952:158595082:-	0.06	0.4	-0.34	0.34	1.28941e+08		activin A receptor, type I [Source:HGNC Symbol;Acc:171]	no
327	ENSG00000124214	STAU1	A5SS	chr20:47739772:47739629|47739625:-@chr20:47735732:47736665:-	0.03	0.4	-0.37	0.37	749262		staufen, RNA binding protein, homolog 1 (Drosophila) [Source:HGNC Symbol;Acc:11370]	no
316	ENSG00000145425	RPS3A	A5SS	chr4:152024023:152024313|152024231:+@chr4:152025329:152025438:+	0.66	0.19	0.47	0.47	492474		ribosomal protein S3A [Source:HGNC Symbol;Acc:10421]	no
322	ENSG00000136699	SMPD4	A5SS	chr2:130910744:130910616|130910612:-@chr2:130908570:130910457:-	0.03	0.5	-0.47	0.47	377171		sphingomyelin phosphodiesterase 4, neutral membrane (neutral sphingomyelinase-3) [Source:HGNC Symbol;Acc:32949]	yes
305	ENSG00000168876	ANKRD49	A5SS	chr11:94229770:94230243|94230117:+@chr11:94231237:94233126:+	0.52	0.16	0.36	0.36	132970		ankyrin repeat domain 49 [Source:HGNC Symbol;Acc:25970]	no
311	ENSG00000161010	C5orf45	A5SS	chr5:179269064:179268907|179268900:-@chr5:179264277:179267959:-	0.07	0.65	-0.58	0.58	31462.5		chromosome 5 open reading frame 45 [Source:HGNC Symbol;Acc:30817]	NA
331	ENSG00000119335	SET	A5SS	chr9:131456175:131456336|131456321:+@chr9:131456920:131458680:+	0.17	0.55	-0.38	0.38	6341.59	yes	SET nuclear oncogene [Source:HGNC Symbol;Acc:10760]	no
338	ENSG00000100129	EIF3L	A5SS	chr22:38266183:38266377|38266354:+@chr22:38270377:38270554:+	0.1	0.48	-0.38	0.38	5658.16		eukaryotic translation initiation factor 3, subunit L [Source:HGNC Symbol;Acc:18138]	no
346	ENSG00000013364	MVP	A5SS	chr16:29845256:29845758|29845387:+@chr16:29847025:29847119:+	0.84	0.44	0.4	0.4	1591.58	yes	major vault protein [Source:HGNC Symbol;Acc:7531]	no
348	ENSG00000240771	ARHGEF25	AFE	115557@uc001spd.1@uc001spa.1	0.91	0.36	0.55	0.55	4.93e+29		Rho guanine nucleotide exchange factor (GEF) 25 [Source:HGNC Symbol;Acc:30275]	no
357	ENSG00000135679	MDM2	AFE	4193@uc009zrc.1@uc001sui.1-uc009zqw.1-uc001suk.1-uc009zqx.1	0.46	0.86	-0.4	0.4	1250000000000	yes	Mdm2 p53 binding protein homolog (mouse) [Source:HGNC Symbol;Acc:6973]	no
353	ENSG00000151148	UBE3B	AFE	89910@uc001tos.1@uc001tom.2-uc001top.1	0.05	0.37	-0.32	0.32	1.06208e+08		ubiquitin protein ligase E3B [Source:HGNC Symbol;Acc:13478]	no
356	ENSG00000135679	MDM2	AFE	4193@uc009zrd.1@uc001sui.1-uc009zqw.1-uc001suk.1-uc009zqx.1	0.47	0.86	-0.39	0.39	7421.45	yes	Mdm2 p53 binding protein homolog (mouse) [Source:HGNC Symbol;Acc:6973]	no
355	ENSG00000135679	MDM2	AFE	4193@uc009zrf.1@uc001sui.1-uc009zqw.1-uc001suk.1-uc009zqx.1	0.5	0.88	-0.38	0.38	2188.15	yes	Mdm2 p53 binding protein homolog (mouse) [Source:HGNC Symbol;Acc:6973]	no
454	ENSG00000012822	CALCOCO1	RI	chr12:54106884:54106990:-@chr12:54104903:54105905:-	0.93	0.55	0.38	0.38	3.9e+269		calcium binding and coiled-coil domain 1 [Source:HGNC Symbol;Acc:29306]	no
399	ENSG00000161547	SRSF2	RI	chr17:74731143:74731240:-@chr17:74730205:74730644:-	0.56	0.89	-0.33	0.33	4.8e+101		serine/arginine-rich splicing factor 2 [Source:HGNC Symbol;Acc:10783]	no
439	ENSG00000101199	ARFGAP1	RI	chr20:61918916:61920848:+@chr20:61921030:61921140:+	0.24	0.8	-0.56	0.56	5.9e+96		ADP-ribosylation factor GTPase activating protein 1 [Source:HGNC Symbol;Acc:15852]	no
376	ENSG00000182796	AC023055.2	RI	chr12:56228635:56229399:+@chr12:56229910:56230028:+	0.44	0.93	-0.49	0.49	7.5e+92		1110012D08Rik pseudogene (LOC440104), transcript variant 4, non-coding RNA [Source:RefSeq DNA;Acc:NR_036479]	NA
442	ENSG00000100201	DDX17	RI	chr22:38888061:38888120:-@chr22:38883884:38884120:-	0.19	0.49	-0.3	0.3	6.5e+54		DEAD (Asp-Glu-Ala-Asp) box polypeptide 17 [Source:HGNC Symbol;Acc:2740]	no
450	ENSG00000088340	FER1L4	RI	chr20:34147890:34148405:-@chr20:34147111:34147394:-	0.17	0.71	-0.54	0.54	2.48e+44		fer-1-like 4 (C. elegans) pseudogene [Source:HGNC Symbol;Acc:15801]	no
394	ENSG00000164032	H2AFZ	RI	chr4:100870430:100870897:-@chr4:100869245:100870097:-	0.59	0.23	0.36	0.36	1.98e+43		H2A histone family, member Z [Source:HGNC Symbol;Acc:4741]	no
373	ENSG00000185963	BICD2	RI	chr9:95477535:95477745:-@chr9:95473645:95475743:-	0.46	0.15	0.31	0.31	2.11e+33		bicaudal D homolog 2 (Drosophila) [Source:HGNC Symbol;Acc:17208]	no
371	ENSG00000198556	ZNF789	RI	chr7:99075897:99075979:+@chr7:99077284:99079951:+	0.64	0.18	0.46	0.46	1.18e+29		zinc finger protein 789 [Source:HGNC Symbol;Acc:27801]	no
391	ENSG00000164877	MICALL2	RI	chr7:1481828:1482120:-@chr7:1480227:1480320:-	0.14	0.56	-0.42	0.42	2.88e+27		MICAL-like 2 [Source:HGNC Symbol;Acc:29672]	no
455	ENSG00000011009	LYPLA2	RI	chr1:24120714:24121090:+@chr1:24121172:24122025:+	0.76	0.39	0.37	0.37	2.59e+25		lysophospholipase II [Source:HGNC Symbol;Acc:6738]	no
451	ENSG00000071994	PDCD2	RI	chr6:170892145:170892276:-@chr6:170890833:170891353:-	0.42	0.78	-0.36	0.36	1.11e+22		programmed cell death 2 [Source:HGNC Symbol;Acc:8762]	no
436	ENSG00000103064	SLC7A6	RI	chr16:68331137:68331379:+@chr16:68332394:68335722:+	0.41	0.74	-0.33	0.33	9.59e+20		solute carrier family 7 (cationic amino acid transporter, y+ system), member 6 [Source:HGNC Symbol;Acc:11064]	no
409	ENSG00000135473	PAN2	RI	chr12:56713092:56713271:-@chr12:56712872:56712965:-	0.79	0.37	0.42	0.42	2.36e+20		PAN2 poly(A) specific ribonuclease subunit homolog (S. cerevisiae) [Source:HGNC Symbol;Acc:20074]	no
448	ENSG00000090863	GLG1	RI	chr16:74497254:74497377:-@chr16:74496386:74496528:-	0.39	0.03	0.36	0.36	1.64e+18		golgi glycoprotein 1 [Source:HGNC Symbol;Acc:4316]	no
366	ENSG00000227057	WDR46	RI	chr6:33248451:33248764:-@chr6:33248205:33248299:-	0.12	0.73	-0.61	0.61	5.68e+17		WD repeat domain 46 [Source:HGNC Symbol;Acc:13923]	no
363	ENSG00000254413	CHKB-CPT1B	RI	chr22:51020178:51020786:-@chr22:51019849:51019982:-	0.68	0.27	0.41	0.41	6.58e+16		choline/ethanolamine kinase [Source:RefSeq peptide;Acc:NP_005189]	NA
387	ENSG00000167766	ZNF83	RI	chr19:53117014:53118050:-@chr19:53115631:53116929:-	0.74	0.34	0.4	0.4	2.43e+15		zinc finger protein 83 [Source:HGNC Symbol;Acc:13158]	no
395	ENSG00000163820	FYCO1	RI	chr3:45960905:45963332:-@chr3:45959396:45960557:-	0.51	0.89	-0.38	0.38	1.56e+15		FYVE and coiled-coil domain containing 1 [Source:HGNC Symbol;Acc:14673]	no
417	ENSG00000123136	DDX39A	RI	chr19:14521028:14521146:-@chr19:14520554:14520685:-	0.86	0.44	0.42	0.42	1460000000000		DEAD (Asp-Glu-Ala-Asp) box polypeptide 39A [Source:HGNC Symbol;Acc:17821]	no
416	ENSG00000123358	NR4A1	RI	chr12:52450278:52450429:+@chr12:52450841:52451043:+	0.23	0.92	-0.69	0.69	1000000000000		nuclear receptor subfamily 4, group A, member 1 [Source:HGNC Symbol;Acc:7980]	no
419	ENSG00000120549	KIAA1217	RI	chr10:24833910:24834032:+@chr10:24834756:24836772:+	0.79	0.16	0.63	0.63	1000000000000		KIAA1217 [Source:HGNC Symbol;Acc:25428]	no
392	ENSG00000164053	ATRIP	RI	chr3:48506886:48507708:+@chr3:48508029:48509044:+	0.14	0.53	-0.39	0.39	2.64139e+08		ATR interacting protein [Source:HGNC Symbol;Acc:33499]	no
415	ENSG00000124786	SLC35B3	RI	chr6:8428170:8428291:-@chr6:8422703:8422857:-	0.81	0.17	0.64	0.64	1.87302e+08		solute carrier family 35, member B3 [Source:HGNC Symbol;Acc:21601]	no
386	ENSG00000168066	SF1	RI	chr11:64533423:64533627:-@chr11:64532082:64532990:-	0.78	0.43	0.35	0.35	101963198		splicing factor 1 [Source:HGNC Symbol;Acc:12950]	no
441	ENSG00000100359	SGSM3	RI	chr22:40803021:40803332:+@chr22:40803417:40803572:+	0.68	0.37	0.31	0.31	4.76387e+07		small G protein signaling modulator 3 [Source:HGNC Symbol;Acc:25228]	yes
433	ENSG00000105221	AKT2	RI	chr19:40743876:40743998:-@chr19:40742164:40742292:-	0.71	0.28	0.43	0.43	1.68786e+07	yes	v-akt murine thymoma viral oncogene homolog 2 [Source:HGNC Symbol;Acc:392]	no
383	ENSG00000173482	PTPRM	RI	chr18:8376460:8376595:+@chr18:8378263:8378412:+	0.74	0.34	0.4	0.4	8.15941e+06		protein tyrosine phosphatase, receptor type, M [Source:HGNC Symbol;Acc:9675]	no
370	ENSG00000207405	SNORA64	RI	chr16:2013150:2013257:-@chr16:2012737:2012910:-	0.23	0.59	-0.36	0.36	3.5185e+06		small nucleolar RNA, H/ACA box 64 [Source:HGNC Symbol;Acc:10221]	no
428	ENSG00000112531	QKI	RI	chr6:163984452:163984751:+@chr6:163985699:163991177:+	0.53	0.09	0.44	0.44	2.89457e+06		quaking homolog, KH domain RNA binding (mouse) [Source:HGNC Symbol;Acc:21100]	no
430	ENSG00000111057	KRT18	RI	chr12:53345903:53346126:+@chr12:53346506:53346656:+	0.17	0.47	-0.3	0.3	1.57296e+06		keratin 18 [Source:HGNC Symbol;Acc:6430]	no
445	ENSG00000095906	NUBP2	RI	chr16:1836538:1836956:+@chr16:1837678:1837832:+	0.75	0.41	0.34	0.34	11976.2		nucleotide binding protein 2 (MinD homolog, E. coli) [Source:HGNC Symbol;Acc:8042]	no
421	ENSG00000119723	COQ6	RI	chr14:74426118:74426225:+@chr14:74427876:74428078:+	0.71	0.33	0.38	0.38	7984.35		coenzyme Q6 homolog, monooxygenase (S. cerevisiae) [Source:HGNC Symbol;Acc:20233]	no
368	ENSG00000213930	GALT	RI	chr9:34647086:34647564:+@chr9:34647654:34647958:+	0.94	0.58	0.36	0.36	5108.69		galactose-1-phosphate uridylyltransferase [Source:HGNC Symbol;Acc:4135]	no
390	ENSG00000164934	DCAF13	RI	chr8:104439325:104439480:+@chr8:104442840:104442917:+	0.69	0.16	0.53	0.53	1682.41		DDB1 and CUL4 associated factor 13 [Source:HGNC Symbol;Acc:24535]	no
413	ENSG00000131143	COX4I1	RI	chr16:85838543:85838759:+@chr16:85839339:85839470:+	0.23	0.56	-0.33	0.33	1568.54		cytochrome c oxidase subunit IV isoform 1 [Source:HGNC Symbol;Acc:2265]	no

## Sheet: cancer-associated
even_id	Ensembl_gene_id	gene_symbol	splice_type	event_name	Psi_Cancer	Psi_Normal	diff	abs(diff)	bayes_factor	Cancer-associated	gene_description	is_DEG
33	ENSG00000127603	MACF1	SE	chr1:39945470:39945681:+@chr1:39946592:39946702:+@chr1:39950273:39952659:+	0.81	0.1	0.71	0.71	5.9e+275	yes	microtubule-actin crosslinking factor 1 [Source:HGNC Symbol;Acc:13664]	no
60	ENSG00000198561	CTNND1	SE	chr11:57582863:57582972:+@chr11:57583387:57583473:+@chr11:57583769:57586657:+	0.46	0.01	0.45	0.45	1.7e+244	yes	catenin (cadherin-associated protein), delta 1 [Source:HGNC Symbol;Acc:2515]	no
134	ENSG00000197461	PDGFA	SE	chr7:536895:538211:-@chr7:540068:540136:-@chr7:540753:540941:-	0.67	0.02	0.65	0.65	7.1e+219	yes	platelet-derived growth factor alpha polypeptide [Source:HGNC Symbol;Acc:8799]	no
44	ENSG00000117114	LPHN2	SE	chr1:82450943:82451039:+@chr1:82452585:82452713:+@chr1:82456075:82458422:+	0.68	0.04	0.64	0.64	4.5e+216	yes	latrophilin 2 [Source:HGNC Symbol;Acc:18582]	no
110	ENSG00000148700	ADD3	SE	chr10:111890121:111890244:+@chr10:111892063:111892158:+@chr10:111893084:111895452:+	0.9	0.1	0.8	0.8	2.4e+184	yes	adducin 3 (gamma) [Source:HGNC Symbol;Acc:245]	no
55	ENSG00000198561	CTNND1	SE	chr11:57529234:57529518:+@chr11:57556509:57556627:+@chr11:57558857:57559145:+	0.17	0.92	-0.75	0.75	4.7e+140	yes	catenin (cadherin-associated protein), delta 1 [Source:HGNC Symbol;Acc:2515]	no
68	ENSG00000156976	EIF4A2	SE	chr3:186504556:186505053:+@chr3:186505197:186505373:+@chr3:186505592:186507683:+	0.9	0.48	0.42	0.42	1.5e+78	yes	eukaryotic translation initiation factor 4A2 [Source:HGNC Symbol;Acc:3284]	NA
178	ENSG00000083857	FAT1	SE	chr4:187508937:187510374:-@chr4:187511522:187511557:-@chr4:187516843:187516980:-	0.08	0.46	-0.38	0.38	4.4e+73	yes	FAT tumor suppressor homolog 1 (Drosophila) [Source:HGNC Symbol;Acc:3595]	no
65	ENSG00000177697	CD151	SE	chr11:832843:833026:+@chr11:834458:834591:+@chr11:836063:836807:+	0.19	0.49	-0.3	0.3	7.32e+37	yes	CD151 molecule (Raph blood group) [Source:HGNC Symbol;Acc:1630]	no
216	ENSG00000133961	NUMB	SE	chr14:73741815:73744001:-@chr14:73745989:73746132:-@chr14:73749067:73749213:-	0.36	0.03	0.33	0.33	1.53e+34	yes	numb homolog (Drosophila) [Source:HGNC Symbol;Acc:8060]	no
151	ENSG00000100266	PACSIN2	SE	chr22:43271942:43272339:-@chr22:43272894:43273016:-@chr22:43275054:43275175:-	0.67	0.97	-0.3	0.3	8.69e+28	yes	protein kinase C and casein kinase substrate in neurons 2 [Source:HGNC Symbol;Acc:8571]	no
64	ENSG00000109920	FNBP4	SE	chr11:47746020:47746330:-@chr11:47747289:47747388:-@chr11:47752926:47753771:-	0.77	0.24	0.53	0.53	5.61e+16	yes	formin binding protein 4 [Source:HGNC Symbol;Acc:19752]	no
9	ENSG00000108395	TRIM37	SE	chr17:57092971:57093160:-@chr17:57094657:57094785:-@chr17:57105776:57106084:-	0.41	0.91	-0.5	0.5	5.58e+15	yes	tripartite motif containing 37 [Source:HGNC Symbol;Acc:7523]	no
126	ENSG00000075624	ACTB	SE	chr7:5567912:5569031:-@chr7:5569166:5569364:-@chr7:5570155:5570259:-	0.78	0.33	0.45	0.45	1000000000000	yes	actin, beta [Source:HGNC Symbol;Acc:132]	yes
214	ENSG00000100503	NIN	SE	chr14:51221460:51221585:-@chr14:51223210:51225348:-@chr14:51226575:51227077:-	0.1	0.89	-0.79	0.79	1000000000000	yes	ninein (GSK3B interacting protein) [Source:HGNC Symbol;Acc:14906]	no
20	ENSG00000136114	THSD1	SE	chr13:52951302:52952924:-@chr13:52960163:52960321:-@chr13:52971367:52972369:-	0.33	0.91	-0.58	0.58	6597640113	yes	thrombospondin, type I, domain containing 1 [Source:HGNC Symbol;Acc:17754]	no
104	ENSG00000126767	ELK1	SE	chrX:47498294:47500874:-@chrX:47509320:47509425:-@chrX:47509822:47510020:-	0.75	0.38	0.37	0.37	3.03415e+08	yes	ELK1, member of ETS oncogene family [Source:HGNC Symbol;Acc:3321]	no
56	ENSG00000026508	CD44	SE	chr11:35211209:35211612:+@chr11:35231512:35231601:+@chr11:35232793:35233725:+	0.96	0.59	0.37	0.37	3.33126e+07	yes	CD44 molecule (Indian blood group) [Source:HGNC Symbol;Acc:1681]	no
205	ENSG00000141013	GAS8	SE	chr16:90099126:90099332:+@chr16:90102041:90102095:+@chr16:90102789:90103807:+	0.37	0.74	-0.37	0.37	2.19709e+06	yes	growth arrest-specific 8 [Source:HGNC Symbol;Acc:4166]	no
147	ENSG00000041982	TNC	SE	chr9:117804498:117804620:-@chr9:117808689:117808961:-@chr9:117835882:117836145:-	0.43	0.85	-0.42	0.42	628027	yes	tenascin C [Source:HGNC Symbol;Acc:5318]	no
66	ENSG00000082701	GSK3B	SE	chr3:119540164:119545702:-@chr3:119562102:119562200:-@chr3:119582266:119582452:-	0.95	0.42	0.53	0.53	530317	yes	glycogen synthase kinase 3 beta [Source:HGNC Symbol;Acc:4617]	no
177	ENSG00000244687	UBE2V1	SE	chr20:48697653:48699451:-@chr20:48700666:48700791:-@chr20:48713209:48713357:-	0.64	0.97	-0.33	0.33	34570.4	yes	ubiquitin-conjugating enzyme E2 variant 1 [Source:HGNC Symbol;Acc:12494]	no
54	ENSG00000110768	GTF2H1	SE	chr11:18343812:18344287:+@chr11:18347494:18347700:+@chr11:18354607:18355156:+	0.04	0.38	-0.34	0.34	4910.91	yes	general transcription factor IIH, polypeptide 1, 62kDa [Source:HGNC Symbol;Acc:4655]	no
175	ENSG00000101040	ZMYND8	SE	chr20:45837859:45839542:-@chr20:45841287:45841370:-@chr20:45849965:45850125:-	0.9	0.5	0.4	0.4	3192.38	yes	zinc finger, MYND-type containing 8 [Source:HGNC Symbol;Acc:9397]	no
81	ENSG00000099622	CIRBP	SE	chr19:1271980:1272050:+@chr19:1273493:1273714:+@chr19:1274306:1275032:+	0.49	0.88	-0.39	0.39	2442.65	yes	cold inducible RNA binding protein [Source:HGNC Symbol;Acc:1982]	no
234	ENSG00000117114	LPHN2	MXE	chr1:82450943:82451039:+@chr1:82452585:82452585:+@chr1:82452944:82452944:+@chr1:82456075:82458422:+	0.89	0.15	0.74	0.74	1.1e+192	yes	latrophilin 2 [Source:HGNC Symbol;Acc:18582]	no
238	ENSG00000114867	EIF4G1	MXE	chr3:184032963:184033333:+@chr3:184033551:184033551:+@chr3:184035109:184035109:+@chr3:184035505:184035604:+	0.43	0.83	-0.4	0.4	109323000000	yes	eukaryotic translation initiation factor 4 gamma, 1 [Source:HGNC Symbol;Acc:3296]	NA
233	ENSG00000171302	CANT1	MXE	chr17:77005746:77005877:-@chr17:77001454:77001454:-@chr17:76994230:76994230:-@chr17:76993074:76994045:-	0.87	0.42	0.45	0.45	787018	yes	calcium activated nucleotidase 1 [Source:HGNC Symbol;Acc:19721]	no
246	ENSG00000214548	MEG3	MXE	chr14:101295371:101297871:+@chr14:101298849:101298849:+@chr14:101302073:101302073:+@chr14:101302504:101302637:+	0.7	0.28	0.42	0.42	19333.6	yes	maternally expressed 3 (non-protein coding) [Source:HGNC Symbol;Acc:14575]	yes
266	ENSG00000162889	MAPKAPK2	A3SS	chr1:206905184:206905264:+@chr1:206905383|206905920:206906208:+	0.11	0.42	-0.31	0.31	3.3e+50	yes	mitogen-activated protein kinase-activated protein kinase 2 [Source:HGNC Symbol;Acc:6887]	no
287	ENSG00000075624	ACTB	A3SS	chr7:5570155:5570259:-@chr7:5569031|5569294:5568792:-	0.81	0.47	0.34	0.34	1.06e+27	yes	actin, beta [Source:HGNC Symbol;Acc:132]	yes
267	ENSG00000160584	SIK3	A3SS	chr11:116729981:116730320:-@chr11:116729235|116729415:116728526:-	0.84	0.48	0.36	0.36	1.49373e+07	yes	SIK family kinase 3 [Source:HGNC Symbol;Acc:29165]	no
291	ENSG00000011275	RNF216	A3SS	chr7:5780604:5781446:-@chr7:5778983|5779256:5778907:-	0.58	0.1	0.48	0.48	15089.2	yes	ring finger protein 216 [Source:HGNC Symbol;Acc:21698]	no
312	ENSG00000160271	RALGDS	A5SS	chr9:135977149:135976907|135975883:-@chr9:135973248:135975769:-	0.33	0.74	-0.41	0.41	7.5e+104	yes	ral guanine nucleotide dissociation stimulator [Source:HGNC Symbol;Acc:9842]	no
302	ENSG00000196419	XRCC6	A5SS	chr22:42033612:42033797|42033795:+@chr22:42042900:42043086:+	0.41	0.07	0.34	0.34	1.54e+19	yes	X-ray repair complementing defective repair in Chinese hamster cells 6 [Source:HGNC Symbol;Acc:4055]	no
301	ENSG00000196498	NCOR2	A5SS	chr12:124812179:124812093|124811955:-@chr12:124809845:124810916:-	0.94	0.39	0.55	0.55	1450689148	yes	nuclear receptor corepressor 2 [Source:HGNC Symbol;Acc:7673]	yes
314	ENSG00000156345	CDK20	A5SS	chr9:90588950:90588841|90588837:-@chr9:90581361:90586250:-	0.91	0.36	0.55	0.55	1401522874	yes	cyclin-dependent kinase 20 [Source:HGNC Symbol;Acc:21420]	yes
331	ENSG00000119335	SET	A5SS	chr9:131456175:131456336|131456321:+@chr9:131456920:131458680:+	0.17	0.55	-0.38	0.38	6341.59	yes	SET nuclear oncogene [Source:HGNC Symbol;Acc:10760]	no
346	ENSG00000013364	MVP	A5SS	chr16:29845256:29845758|29845387:+@chr16:29847025:29847119:+	0.84	0.44	0.4	0.4	1591.58	yes	major vault protein [Source:HGNC Symbol;Acc:7531]	no
357	ENSG00000135679	MDM2	AFE	4193@uc009zrc.1@uc001sui.1-uc009zqw.1-uc001suk.1-uc009zqx.1	0.46	0.86	-0.4	0.4	1250000000000	yes	Mdm2 p53 binding protein homolog (mouse) [Source:HGNC Symbol;Acc:6973]	no
356	ENSG00000135679	MDM2	AFE	4193@uc009zrd.1@uc001sui.1-uc009zqw.1-uc001suk.1-uc009zqx.1	0.47	0.86	-0.39	0.39	7421.45	yes	Mdm2 p53 binding protein homolog (mouse) [Source:HGNC Symbol;Acc:6973]	no
355	ENSG00000135679	MDM2	AFE	4193@uc009zrf.1@uc001sui.1-uc009zqw.1-uc001suk.1-uc009zqx.1	0.5	0.88	-0.38	0.38	2188.15	yes	Mdm2 p53 binding protein homolog (mouse) [Source:HGNC Symbol;Acc:6973]	no
433	ENSG00000105221	AKT2	RI	chr19:40743876:40743998:-@chr19:40742164:40742292:-	0.71	0.28	0.43	0.43	1.68786e+07	yes	v-akt murine thymoma viral oncogene homolog 2 [Source:HGNC Symbol;Acc:392]	no
