# Supplementary material for: Transcriptome Profiling of a Multiple Recurrent Muscle-Invasive Urothelial Carcinoma of the Bladder by Deep Sequencing
Source: PLoS One. 2014 Mar 12;9(3):e91466. doi: 10.1371/journal.pone.0091466 (PMC3951401; doi:10.1371/journal.pone.0091466)
Supplement: Table S5 — qRT-PCR valication of six differential splicing genes. (XLSX) [file pone.0091466.s012.xlsx]

## Sheet: Sheet1
Table S5. qRT-PCR valication of six differential splicing genes
patient	cancer type	CD44	PDGFA	NUMB	LPHN2	NIN	FAT1
p1	recurrent	0.0300273	0.749896	-0.0680541	0.137748	0.558578	0.819105
p2	recurrent	0.384638	0.926069	0.0415649	0.00173287	0.177173	0.821373
p3	recurrent	0.28104	0.792828	0.258547	0.770839	0.837924	0.984778
p4	recurrent	0.14341	0.44671	0.395412	0.384638	-0.142279	0.293758
p5	recurrent	-0.41759	0.440213	0.197238	0.954404	0.0783955	0.736979
p6	recurrent	-0.531792	-0.999352	0.507338	-0.684204	0.279976	-0.564116
p7	newly diagnosed	-0.0381046	0.53262	0.782301	0.623842	0.786743	0.932676
p8	newly diagnosed	0.0829864	0.00577616	0.159213	0.397359	0.115013	0.58196
p9	newly diagnosed	0.204998	0.345598	0.135481	0.24013	0.711166	0.81604
p10	newly diagnosed	-0.263929	-0.0288731	-0.563328	0.74531	-0.00231049	0.342543
p11	newly diagnosed	-0.136615	-0.612421	-0.74531	-0.395412	-0.145672	0.74531
Patient using in deep sequencing	recurrent	0.37	0.65	0.33	0.64	-0.79	-0.38
