# Supplementary material for: Transcriptome Profiling of a Multiple Recurrent Muscle-Invasive Urothelial Carcinoma of the Bladder by Deep Sequencing
Source: PLoS One. 2014 Mar 12;9(3):e91466. doi: 10.1371/journal.pone.0091466 (PMC3951401; doi:10.1371/journal.pone.0091466)
Supplement: Table S7 — Drug-resistant genes. (XLS) [file pone.0091466.s014.xls]

## Sheet: sheet1
Table S7. Drug-resistant genes.
Ensembl_gene_id	gene_symbol	alternative name	locus	Cancer_FPKM	Normal_FPKM	log2_Cancer/Normal	q_value	is_DEG	dysregulation in cancer according to Köberle et al.*	mechanism	mechanism type	agreed with increased resistance according to Köberle et al.#
ENSG00000136868	SLC31A1	copper transporter 1 (CTR1)	9:115983841-116055466	13.53	24.96	-0.84	0.96	no	-	Cellular uptake	Intracellular drug accumulation
ENSG00000103222	ABCC1	multidrug resistance protein 1 MRP1	16:16043433-16236931	15.9	16.91	-0.08	1.44	no	+	Cellular efflux	Intracellular drug accumulation
ENSG00000023839	ABCC2	multidrug resistance protein 2 (MRP2)	10:101542488-101611949	0.44	0.56	-0.11	1.39	no	+	Cellular efflux	Intracellular drug accumulation
ENSG00000108846	ABCC3	multidrug resistance protein 3 (MRP3)	17:48712137-48769063	1.47	36.76	-3.94	0	yes	+	Cellular efflux	Intracellular drug accumulation	no
ENSG00000085563	ABCB1	P-glycoprotein/multidrug resistance 1 (MDR1)	7:87031012-87461611	0	0.07	-0.09	1.48	no	+	Cellular efflux	Intracellular drug accumulation
ENSG00000091262	ABCC6	multidrug resistance protein 6 (MRP6)	16:16243421-16317328	0.07	0.13	-0.08	1.04	no	+	Cellular efflux	Intracellular drug accumulation
ENSG00000084207	GSTP1	glutathione-S-transferase (GST)	11:67351065-67354131	19.26	238.79	-3.57	0	yes	+	Detoxification	Intracellular drug accumulation	no
ENSG00000169715	MT1E	Metallothionein	16:56659386-56661024	3.34308	53.2776	-3.64357	0.0130834	no	+	Detoxification	Intracellular drug accumulation	no
ENSG00000125148	MT2A	Metallothionein	16:56642110-56643409	26.2255	88.8873	-1.72316	0.55424	no	+	Detoxification	Intracellular drug accumulation	no
ENSG00000087250	MT3	Metallothionein	16:56623183-56625000	0.647125	0.111221	0.567804	1	no	+	Detoxification	Intracellular drug accumulation
ENSG00000102891	MT4	Metallothionein	16:56598960-56602869	0	0	0	1	no	+	Detoxification	Intracellular drug accumulation
ENSG00000136936	XPA		9:100437190-100459639	9.63414	5.86014	0.632393	1.14717	no	+	Nucleotide excision repair	DNA repair
ENSG00000154767	XPC		3:14186319-14242620	25.2025	25.3642	-0.00887575	1.48216	no	+	Nucleotide excision repair	DNA repair
ENSG00000132383	RPA1		17:1733265-1802848	38.6401	13.797	1.42166	0.589897	no	+	Nucleotide excision repair	DNA repair	yes
ENSG00000117748	RPA2		1:28218034-28241257	28.0928	19.8722	0.479079	1.19018	no	+	Nucleotide excision repair	DNA repair
ENSG00000106399	RPA3		7:7676148-8133902	30.5087	13.7905	1.09108	0.90966	no	+	Nucleotide excision repair	DNA repair	yes
ENSG00000204086	RPA4		X:95939661-96872258	0.157552	0	0.211077	0.528014	no	+	Nucleotide excision repair	DNA repair
ENSG00000012061	ERCC1		19:45882891-45927177	49.13	19.76	1.27	0.57	no	+	Nucleotide excision repair	DNA repair	yes
ENSG00000163161	ERCC3		2:128014865-128051752	54.8218	21.8377	1.28941	0.420668	no	+	Nucleotide excision repair	DNA repair	yes
ENSG00000175595	ERCC4		16:14014013-14046205	1.9	1.34	0.31	1.24	no	+	Interstrand crosslink repair, Nucleotide excision repair	DNA repair
ENSG00000134899	ERCC5	XPG	13:103497193-103528345	25.0053	27.1778	-0.115753	1.42053	no	+	Nucleotide excision repair	DNA repair
ENSG00000170734	POLH		6:43543886-43596936	3.45246	7.79523	-0.982119	0.827525	no	+	Translesion synthesis (TLS)	DNA repair
ENSG00000101751	POLI		18:51795848-51824602	9.08188	3.7718	1.07916	0.674464	no	+	Translesion synthesis (TLS)	DNA repair	yes
ENSG00000122008	POLK		5:74664310-74896969	11.997	8.93935	0.386955	1.05303	no	+	Translesion synthesis (TLS)	DNA repair
ENSG00000135945	REV1		2:100016937-100106497	26.3403	13.3908	0.925882	0.443109	no	+	Translesion synthesis (TLS)	DNA repair
ENSG00000009413	REV3L	REV3							+	Translesion synthesis (TLS)	DNA repair
ENSG00000116670	MAD2L2	REV7	1:11734537-11751707	54.2325	27.9487	0.932019	0.647304	no	+	Translesion synthesis (TLS)	DNA repair
ENSG00000179091	CYC1	cytochrome c	8:145149959-145152427	120.846	36.6167	1.69561	0.518895	no	+	DNA mismatch repair (MMR)	DNA repair	yes
ENSG00000132906	CASP9	caspases-9	1:15783222-15853029	14.7288	10.268	0.481177	1.15545	no	+	DNA mismatch repair (MMR)	DNA repair
ENSG00000164305	CASP3	caspases-3	4:185548849-185570663	7.67232	42.9487	-2.34133	0.0732374	no	+	DNA mismatch repair (MMR)	DNA repair	no
ENSG00000095002	MSH2		22:47630107-47798078	14.01	5.31	1.25	0.46	no	+	DNA mismatch repair (MMR)	DNA repair	yes
ENSG00000116062	MSH6		2:48010220-48134949	11	11.56	-0.07	1.46	no	+	DNA mismatch repair (MMR)	DNA repair
ENSG00000076242	MLH1		3:37034822-37092409	185.02	43.98	2.05	0.15	no	+	DNA mismatch repair (MMR)	DNA repair	yes
ENSG00000122512	PMS2		7:6012869-6048756	5.11	3.34	0.49	1.19	no	+	DNA mismatch repair (MMR)	DNA repair
ENSG00000141510	TP53	p53							-	DNA damage response and apoptosis	DNA damage response and apoptosis
ENSG00000171791	BCL2	Bcl-2	18:60790578-60987361	1.40752	2.71886	-0.627313	0.89196	no	+	Apoptosis	Apoptosis
ENSG00000171552	BCL2L1	Bcl-xL	20:30252254-30311792	131.266	73.7079	0.82411	0.586629	no	+	Apoptosis	Apoptosis
ENSG00000089685	BIRC5	Survivin	17:76210276-76221715	32.75	4.22	2.69	0.05	no	+	Apoptosis	Apoptosis	yes
ENSG00000101966	XIAP	X-linked inhibitor of apoptosis	X:122889838-123047829	23.5479	24.9946	-0.0826123	1.46113	no	+	Apoptosis	Apoptosis
ENSG00000132530	XAF1		17:6659155-6678962	1.81555	26.2332	-3.27388	0.000153945	yes	-	Apoptosis	Apoptosis	yes
#: only the genes of abslute value of log2_Cancer/Normal greater than 1 were used to compare with the reference.
*: +: up-regulated; -: down-regulated.
