# Supplementary material for: Transcriptome Profiling of a Multiple Recurrent Muscle-Invasive Urothelial Carcinoma of the Bladder by Deep Sequencing
Source: PLoS One. 2014 Mar 12;9(3):e91466. doi: 10.1371/journal.pone.0091466 (PMC3951401; doi:10.1371/journal.pone.0091466)
Supplement: Table S8 — The treatment history of cases that represent recurrence. (XLS) [file pone.0091466.s015.xls]

## Sheet: Sheet1
Table S8. The treatment history of cases that represent recurrence
patient	tumor type	Oral ingestion	Intravesical therapy
p1	recurrent	GEM + DDP	THP treated once per week for 8 weeks, then once per month for ten months
p2	recurrent	GEM + DDP	THP treated once per week for 8 weeks, then once per month for ten months
p3	recurrent	GEM + DDP	THP treated once per week for 8 weeks, then once per month for ten months
p4	recurrent	GEM + DDP	THP treated once per week for 8 weeks, then once per month for ten months
p5	recurrent	GEM + DDP	THP treated once per week for 8 weeks, then once per month for ten months
p6	recurrent	GEM + DDP	THP treated once per week for 8 weeks, then once per month for ten months
Patient using in deep sequencing	recurrent	GEM + DDP	THP treated once per week for 8 weeks, then once per month for ten months
